# Supplementary material for: Causal effects of plasma metabolites on chronic kidney diseases and renal function: a bidirectional Mendelian randomization study
Source: Front Endocrinol (Lausanne). 2024 Jul 26;15:1429159. doi: 10.3389/fendo.2024.1429159 (PMC11310041; doi:10.3389/fendo.2024.1429159)
Supplement: Supplementary file 2 [file DataSheet_2.xls]

## Sheet: Sheet1
						Supplementary material
Contents
Supplementary TableS1. Details of plasma metabolites predicting SNPs with chronic kidney disease.
Supplementary TableS2. Details of plasma metabolites predicting SNPs with estimated glomerular filtration rate .
Supplementary TableS3. Details of plasma metabolites predicting SNPs with urine albumin creatine ratio.
Supplementary TableS4. Associations of genetically determined plasma metabolites (standard deviation unit) with chronic kidney disease.
Supplementary TableS5. Associations of genetically determined plasma metabolites (standard deviation unit) with estimated glomerular filtration rate.
Supplementary TableS6. Associations of genetically determined plasma metabolites (standard deviation unit) with urine albumin creatine ratio.
Supplementary TableS7. Details of chronic kidney disease predicting SNPs with plasma metabolites.
Supplementary TableS8. Details of estimated glomerular filtration rate predicting SNPs with plasma metabolites.
Supplementary TableS9. Details of urine albumin creatine ratio predicting SNPs with plasma metabolites.
Supplementary TableS10. Associations of genetically determined chronic kidney disease with plasma metabolites (standard deviation unit).
Supplementary TableS11. Associations of genetically determined estimated glomerular filtration rate with plasma metabolites (standard deviation unit).
Supplementary TableS12. Associations of genetically determined urine albumin creatine ratio with plasma metabolites (standard deviation unit).

## Sheet: Table 1
Supplementary Table 1. Details of plasma metabolites predicting SNPs with chronic kidney disease.
Plasma metabolites									Chronic kidney disease
SNP	effect_allele	other_allele	Beta	EAF	Standard Error	P value	F-statistic	Beta	EAF	Standard Error	P value
Glucose-to-mannose ratio
rs1260326	C	T	-0.283336	0.588156	0.0154584	4.86511e-75	335.95	0.0417	0.61	0.01	3.198e-05
N-delta-acetylornithine levels
rs114674167	A	G	-0.329123	0.0178961	0.0571398	8.41322e-09	33.1691	-0.0157	0.016	0.05	0.7536
rs117262453	T	C	0.405495	0.0096365	0.0787972	2.66022e-07	26.4755	0.032	0.012	0.0546	0.558
rs145511002	C	T	0.545647	0.00533722	0.10393	1.51999e-07	27.5573	0.014	0.01	0.0697	0.8405
rs78606233	A	T	0.22601	0.0701227	0.0302614	8.1045e-14	55.7663	0.0503	0.11	0.0206	0.01446
rs9753079	T	C	-0.882778	0.238136	0.0150504	1e-200	3439.55	-0.0557	0.25	0.0113	7.715e-07
Gamma-glutamylglycine levels
rs1047891	A	C	0.48432	0.30857	0.0154368	1e-200	984.113	0.0548	0.3	0.0106	2.276e-07
rs1160700	A	G	-0.076279	0.45663	0.0154843	8.38331e-07	24.2617	0.0012	0.47	0.0096	0.9043
rs1992855	C	T	0.0862072	0.424855	0.015371	2.04151e-08	31.4469	0.0289	0.42	0.0092	0.001669
rs2297442	C	T	-0.101178	0.290909	0.0163767	6.48498e-10	38.1605	-0.0132	0.3	0.01	0.1858
rs373726555	T	C	0.479217	0.00697985	0.0902982	1.11414e-07	28.158	0.013	0.0093	0.0629	0.8365
rs4646961	A	G	0.0999587	0.308061	0.0160826	5.12146e-10	38.621	-0.0088	0.3	0.0099	0.3754
rs4773144	G	A	-0.0739498	0.445515	0.0148953	6.88312e-07	24.6417	0.0066	0.43	0.0097	0.4948
rs4822523	T	A	-0.0840864	0.312047	0.0170859	8.59296e-07	24.2142	-0.0004	0.33	0.0114	0.9753
rs4889235	A	G	0.146636	0.915822	0.0269371	5.21995e-08	29.6261	0.0061	0.92	0.0183	0.7393
rs58281216	A	C	-0.0872744	0.245891	0.0173951	5.24377e-07	25.166	-0.0226	0.23	0.0119	0.05858
rs60286185	T	C	-0.112597	0.139486	0.0219044	2.74213e-07	26.4171	0.0002	0.14	0.014	0.9881
rs6975311	G	A	0.0952346	0.754031	0.0174821	5.10661e-08	29.6686	-0.0016	0.75	0.0111	0.8861
Glycine to phosphate ratio
rs1047891	A	C	0.521407	0.308392	0.0157488	1e-200	1095.86	0.0548	0.3	0.0106	2.276e-07
rs191361032	T	C	0.594984	0.00472555	0.112378	1.19354e-07	28.0248	0.0207	0.011	0.065	0.75
rs55933544	T	C	-0.114008	0.247807	0.0178502	1.69227e-10	40.783	-0.0126	0.27	0.0109	0.2472
rs6535947	G	T	-0.0811601	0.617712	0.0159664	3.71139e-07	25.8325	0.0024	0.62	0.0094	0.7949
rs76495658	G	T	0.350521	0.0127036	0.0685502	3.16494e-07	26.14	0.0144	0.03	0.0327	0.6608
rs9749620	C	G	-0.0793671	0.640703	0.0160831	8.0224e-07	24.3465	0.0006	0.64	0.0102	0.9526
rs9851577	T	C	0.0777352	0.424726	0.0157926	8.55593e-07	24.2227	0.0279	0.42	0.0092	0.002603
Glycine to alanine ratio
rs1047891	A	C	0.45942	0.304778	0.0154264	6.77628e-195	886.715	0.0548	0.3	0.0106	2.276e-07
rs112514849	G	T	0.184553	0.0413279	0.0376459	9.47024e-07	24.0271	0.0085	0.05	0.0226	0.708
rs4241708	A	G	0.0860571	0.760202	0.0173254	6.79603e-07	24.6661	0.0124	0.76	0.0107	0.2473
rs4889235	A	G	0.140725	0.91575	0.0267802	1.48159e-07	27.6063	0.0061	0.92	0.0183	0.7393
rs66553670	T	C	0.147469	0.0717439	0.0287402	2.88073e-07	26.3218	0.0495	0.075	0.0173	0.004328
Beta-alanine levels
rs10212920	C	T	0.0819613	0.446324	0.0157641	2.0011e-07	27.0254	0.0058	0.46	0.0092	0.5315
rs138073555	G	T	0.403185	0.00941643	0.0803097	5.15703e-07	25.198	0.0735	0.01	0.0501	0.1418
rs181395074	A	G	0.450797	0.00790319	0.0872668	2.39505e-07	26.6782	0.0633	0.0075	0.0644	0.3258
rs182337324	A	G	0.302285	0.0182648	0.0584586	2.3294e-07	26.7319	0.0391	0.013	0.0456	0.3905
rs6780429	C	A	-0.19402	0.454768	0.0155858	1.4254e-35	154.927	-0.0351	0.46	0.0091	0.0001211
F-statistic >10 suggests sufficient strength to ensure the validity of the instrumental variable.
Beta for plasma metabolites represent change in standard deviation per 1 copy of effect allele.

## Sheet: Table 2
Supplementary Table 2. Details of plasma metabolites predicting SNPs with estimated glomerular filtration rate.
Plasma metabolites									Estimated glomerular filtration rate
SNP	effect_allele	other_allele	Beta	EAF	Standard Error	P value	F-statistic	Beta	EAF	Standard Error	P value
Glycine to pyridoxal ratio
rs1047891	A	C	0.310186	0.307008	0.0162688	4.81436e-81	363.435	-0.007	0.313	0.0003	2.29e-121
rs140398814	C	A	-0.4134	0.00840697	0.0838907	8.31433e-07	24.2777	0.0034	0.0089	0.0016	0.03376
rs72794632	T	C	-0.376276	0.010542	0.0745772	4.52449e-07	25.4504	-0.0013	0.0135	0.0014	0.3383
rs74558257	A	G	0.188122	0.0419857	0.0378716	6.78711e-07	24.6687	-0.0006	0.0486	0.0007	0.3556
Propionylglycine levels
rs1047891	A	C	0.358921	0.320777	0.0172869	9.42979e-96	430.968	-0.007	0.313	0.0003	2.29e-121
rs10502723	C	A	-0.107673	0.171601	0.0216146	6.30866e-07	24.8085	0.0004	0.1778	0.0004	0.2513
rs118157206	T	G	0.547765	0.00679758	0.0999254	4.21163e-08	30.0412	0.0009	0.0068	0.0021	0.6675
rs2297442	C	T	-0.098395	0.288836	0.0178947	3.82931e-08	30.2258	0.0013	0.3014	0.0003	1.808e-05
Cis-3,4-methyleneheptanoylglycine levels
rs1047891	A	C	0.386311	0.310938	0.0160956	2.71e-127	575.907	-0.007	0.313	0.0003	2.29e-121
rs1992855	C	T	0.0836843	0.424378	0.0157574	1.09e-07	28.1976	-0.0019	0.4186	0.0003	7.745e-12
rs324420	A	C	0.135759	0.209363	0.0188026	5.19e-13	52.1188	-0.0003	0.208	0.0003	0.3649
rs45596631	A	C	0.340945	0.0126574	0.0686161	6.73e-07	24.6837	-0.0022	0.0124	0.0014	0.1165
rs596603	G	T	-0.140846	0.571464	0.0153354	4.14e-20	84.3319	0.0002	0.5599	0.0003	0.5206
Glycine to alanine ratio
rs1047891	A	C	0.45942	0.304778	0.0154264	6.77628e-195	886.715	-0.007	0.313	0.0003	2.29e-121
rs112514849	G	T	0.184553	0.0413279	0.0376459	9.47024e-07	24.0271	-0.0001	0.0472	0.0007	0.9107
rs4241708	A	G	0.0860571	0.760202	0.0173254	6.79603e-07	24.6661	-0.0001	0.7697	0.0003	0.6875
rs4889235	A	G	0.140725	0.91575	0.0267802	1.48159e-07	27.6063	-0.001	0.9084	0.0005	0.04309
rs66553670	T	C	0.147469	0.0717439	0.0287402	2.88073e-07	26.3218	-0.003	0.0747	0.0005	8.731e-09
Glycine to phosphate ratio
rs1047891	A	C	0.521407	0.308392	0.0157488	1e-200	1095.86	-0.007	0.313	0.0003	2.29e-121
rs55933544	T	C	-0.114008	0.247807	0.0178502	1.69227e-10	40.783	0.0013	0.2668	0.0003	2.955e-05
rs6535947	G	T	-0.0811601	0.617712	0.0159664	3.71139e-07	25.8325	0	0.6173	0.0003	0.8656
rs76495658	G	T	0.350521	0.0127036	0.0685502	3.16494e-07	26.14	-0.0014	0.018	0.0011	0.1754
rs9749620	C	G	-0.0793671	0.640703	0.0160831	8.0224e-07	24.3465	0.0002	0.6481	0.0003	0.5899
rs9851577	T	C	0.0777352	0.424726	0.0157926	8.55593e-07	24.2227	-0.0018	0.4236	0.0003	3.633e-11
Glycine to serine ratio
rs10269292	A	G	0.0984281	0.195962	0.0193586	3.68686e-07	25.8455	0.0004	0.1912	0.0003	0.3133
rs1047891	A	C	0.453848	0.306588	0.0158854	1.57833e-179	816.054	-0.007	0.313	0.0003	2.29e-121
rs11905888	A	G	0.111069	0.159012	0.0218002	3.48961e-07	25.9513	0.0001	0.1863	0.0004	0.7813
rs12908733	C	T	-0.245303	0.0284285	0.0461495	1.06421e-07	28.2466	0.0003	0.0293	0.0008	0.7562
rs1992855	C	T	0.123217	0.423507	0.0156499	3.45297e-15	61.9744	-0.0019	0.4186	0.0003	7.745e-12
rs662602	G	C	-0.141162	0.673698	0.016456	9.64155e-18	73.5667	0.0001	0.6801	0.0003	0.6965
Homostachydrine levels
rs74823953	T	C	-0.432514	0.0122841	0.0681367	2.18504e-10	40.2938	0.0055	0.0135	0.0013	1.371e-05
Gamma-glutamylglycine levels
rs1047891	A	C	0.48432	0.30857	0.0154368	1e-200	984.113	-0.007	0.313	0.0003	2.29e-121
rs1160700	A	G	-0.076279	0.45663	0.0154843	8.38331e-07	24.2617	0.0003	0.4546	0.0003	0.3148
rs1992855	C	T	0.0862072	0.424855	0.015371	2.04151e-08	31.4469	-0.0019	0.4186	0.0003	7.745e-12
rs2297442	C	T	-0.101178	0.290909	0.0163767	6.48498e-10	38.1605	0.0013	0.3014	0.0003	1.808e-05
rs373726555	T	C	0.479217	0.00697985	0.0902982	1.11414e-07	28.158	0.0022	0.0068	0.002	0.2511
rs4646961	A	G	0.0999587	0.308061	0.0160826	5.12146e-10	38.621	0.0002	0.3032	0.0003	0.4157
rs4773144	G	A	-0.0739498	0.445515	0.0148953	6.88312e-07	24.6417	-0.0004	0.4323	0.0003	0.1956
rs4822523	T	A	-0.0840864	0.312047	0.0170859	8.59296e-07	24.2142	0.0001	0.3188	0.0003	0.6516
rs4889235	A	G	0.146636	0.915822	0.0269371	5.21995e-08	29.6261	-0.001	0.9084	0.0005	0.04309
rs58281216	A	C	-0.0872744	0.245891	0.0173951	5.24377e-07	25.166	0.0004	0.251	0.0003	0.256
rs60286185	T	C	-0.112597	0.139486	0.0219044	2.74213e-07	26.4171	0.0002	0.1407	0.0004	0.5343
rs6975311	G	A	0.0952346	0.754031	0.0174821	5.10661e-08	29.6686	-0.0017	0.7505	0.0003	4.744e-08
Glycine levels
rs1047891	A	C	0.574475	0.308122	0.0149118	1e-200	1483.81	-0.007	0.313	0.0003	2.29e-121
rs13241866	G	C	0.0945722	0.753909	0.0173335	4.86894e-08	29.7611	-0.0017	0.7505	0.0003	4.092e-08
rs151076197	A	T	0.433646	0.00704054	0.0883957	9.30789e-07	24.0604	0.0033	0.0077	0.0018	0.06316
rs1992855	C	T	0.0849393	0.424784	0.0152422	2.50902e-08	31.0468	-0.0019	0.4186	0.0003	7.745e-12
rs2297442	C	T	-0.120226	0.291126	0.016222	1.25071e-13	54.914	0.0013	0.3014	0.0003	1.808e-05
rs34962409	T	A	-0.0766582	0.600382	0.0151755	4.38486e-07	25.5109	0.0001	0.5915	0.0003	0.7639
rs4646961	A	G	0.0908053	0.308159	0.0159521	1.25296e-08	32.3953	0.0002	0.3032	0.0003	0.4157
rs6535947	G	T	-0.0764736	0.617841	0.0154154	7.01809e-07	24.6041	0	0.6173	0.0003	0.8656
N-delta-acetylornithine levels
rs114674167	A	G	-0.329123	0.0178961	0.0571398	8.41322e-09	33.1691	0.0014	0.0181	0.0012	0.2124
rs117262453	T	C	0.405495	0.0096365	0.0787972	2.66022e-07	26.4755	-0.0007	0.0135	0.0013	0.5825
rs145511002	C	T	0.545647	0.00533722	0.10393	1.51999e-07	27.5573	-0.0013	0.0079	0.0019	0.476
rs78606233	A	T	0.22601	0.0701227	0.0302614	8.1045e-14	55.7663	-0.0011	0.0933	0.0006	0.0398
rs9753079	T	C	-0.882778	0.238136	0.0150504	1e-200	3439.55	0.0058	0.2376	0.0003	3.213e-72
N-acetylcitrulline levels
rs1165201	C	A	0.0870117	0.685302	0.0175169	6.78934e-07	24.6673	-0.0004	0.6804	0.0003	0.1216
rs116849272	T	A	0.64932	0.00390732	0.130239	6.17688e-07	24.8495	-0.0012	0.008	0.0018	0.5086
rs13384952	G	A	0.969736	0.253425	0.0150693	1e-200	4140.02	0.0059	0.2286	0.0003	8.254e-75
rs78606233	A	T	-0.221867	0.0696345	0.0321443	5.12013e-12	47.6276	-0.0011	0.0933	0.0006	0.0398
Alpha-ketoglutarate to proline ratio
rs118098270	A	G	0.251954	0.024897	0.0489537	2.64975e-07	26.483	0.0017	0.0252	0.0009	0.05651
rs13433658	G	C	0.115111	0.17787	0.0199788	8.32965e-09	33.1887	0.0016	0.1791	0.0004	1.056e-05
rs141540958	T	A	0.596628	0.00418334	0.117557	3.86993e-07	25.7517	0.0018	0.0071	0.0021	0.3921
rs151304595	A	C	-0.386868	0.0117454	0.0700722	3.37092e-08	30.474	0.0029	0.0126	0.0014	0.04008
rs2518810	T	C	-0.336381	0.0936048	0.025705	3.94678e-39	171.207	-0.0021	0.0898	0.0005	5.817e-05
rs6124830	C	T	0.12618	0.191054	0.019411	8.00856e-11	42.2455	0.0008	0.1981	0.0003	0.01656
rs7190437	C	A	0.0919187	0.778351	0.0182714	4.88592e-07	25.3022	0.0002	0.7744	0.0003	0.5074
N-acetyltyrosine levels
rs111647732	T	C	-0.179097	0.0574558	0.0337148	1.08359e-07	28.2114	0.0001	0.0549	0.0006	0.8795
rs459059	C	G	0.245372	0.967099	0.0438112	2.13525e-08	31.3595	-0.0011	0.965	0.0007	0.1243
rs7108760	G	A	0.29997	0.828286	0.0208317	5.19357e-47	207.298	0.0007	0.8194	0.0004	0.04952
rs7582606	G	A	0.730118	0.236173	0.0166184	1e-200	1929.73	0.0059	0.229	0.0003	3.247e-75
rs78606233	A	T	-0.175888	0.0698457	0.0312201	1.76265e-08	31.7317	-0.0011	0.0933	0.0006	0.0398
N-acetylleucine levels
rs10168931	A	G	0.616391	0.229457	0.0171463	1e-200	1292	0.0063	0.2255	0.0003	3.987e-84
rs1607020	A	G	0.212412	0.966439	0.0432589	9.0964e-07	24.1045	-0.0011	0.9645	0.0007	0.1146
rs62092212	C	T	0.109325	0.148207	0.021968	6.47339e-07	24.7599	-0.0005	0.1538	0.0004	0.2759
rs79772318	T	A	0.214685	0.0404047	0.0395939	5.88794e-08	29.3925	0.0001	0.044	0.0007	0.9098
3-Hydroxybutyrate levels
rs17660635	G	A	-0.0995001	0.0183666	6.04525e-08	29.3417	29.3487	-0.0014	0.2188	0.0003	1.8e-05
N-acetyl-2-aminoadipate levels
rs10201159	C	T	0.399844	0.229125	0.0184741	7.00307e-104	468.317	0.0063	0.2254	0.0003	4.326e-84
rs117181922	C	T	0.353789	0.0126156	0.0722823	9.85312e-07	23.9503	-0.0006	0.0161	0.0013	0.6627
rs2201504	T	A	-0.0840132	0.404258	0.0167409	5.2091e-07	25.1781	-0.0002	0.4128	0.0003	0.5762
F-statistic >10 suggests sufficient strength to ensure the validity of the instrumental variable.
Beta for plasma metabolites represent change in standard deviation per 1 copy of effect allele.

## Sheet: Table 3
Supplementary Table 3. Details of plasma metabolites predicting SNPs with urine albumin creatine ratio.
Plasma metabolites									Urine albumin creatine ratio
SNP	effect_allele	other_allele	Beta	EAF	Standard Error	P value	F-statistic	Beta	EAF	Standard Error	P value
2-oxoarginine levels
rs13107325	T	C	0.159403	0.0740808	0.029046	4.06605e-08	30.1103	-0.015663	0.0742	0.0039421	7.089e-05
rs182604304	A	T	0.220351	0.030238	0.0444881	7.30672e-07	24.5266	-0.0076469	0.0287	0.0063206	0.2263
rs55747431	C	T	-0.111494	0.143196	0.0216003	2.44734e-07	26.6365	0.0050303	0.1464	0.0028262	0.07509
rs662138	G	C	-0.149448	0.175386	0.0199591	7.0073e-14	56.0522	0.0067271	0.1841	0.0025975	0.009602
rs80254170	G	A	-0.14613	0.0756543	0.0284213	2.72469e-07	26.4293	0.007401	0.076	0.0038257	0.05305
Serine to threonine ratio
rs1047891	A	C	0.323414	0.308268	0.0161423	2.71524e-89	401.311	-0.0189908	0.3148	0.0021754	2.553e-18
rs13241866	G	C	0.181256	0.753211	0.0176318	8.66508e-25	105.654	-0.0040959	0.7512	0.002329	0.07864
rs4738406	T	C	-0.0870914	0.285566	0.0168347	2.29974e-07	26.7568	-0.0005654	0.2976	0.0021706	0.7945
rs532303	G	A	0.170722	0.670968	0.0162978	1.12383e-25	109.702	-0.0047189	0.6813	0.0021583	0.02878
rs6915452	T	C	0.0768264	0.3907	0.0155791	8.16542e-07	24.3126	-0.0035729	0.3895	0.0020349	0.07911
N-acetylglycine levels
rs1047891	A	C	0.381478	0.307889	0.0157461	1.16081e-129	586.797	-0.0189908	0.3148	0.0021754	2.553e-18
rs10757444	A	G	0.080588	0.69497	0.0163581	8.37259e-07	24.2644	-0.0036268	0.6923	0.0021932	0.09819
rs144831076	C	T	-0.284047	0.0180032	0.056482	4.93093e-07	25.2845	0.0082067	0.0165	0.0085537	0.3373
rs16824802	T	C	0.0978791	0.201151	0.0188923	2.20805e-07	26.8352	0.0010192	0.2085	0.0024499	0.6774
rs1801696	T	C	0.69471	0.00291156	0.13885	5.6353e-07	25.0271	-0.0221057	0.0047	0.0174482	0.2052
rs358908	C	T	-0.0883162	0.258424	0.0172318	2.97225e-07	26.2612	0.0010112	0.2729	0.002235	0.651
rs596603	G	T	-0.115999	0.572668	0.0149808	9.69793e-15	59.9423	-0.0010019	0.5589	0.0020317	0.6219
rs9821781	A	G	0.0826592	0.560748	0.0152654	6.13598e-08	29.313	-0.0007577	0.5632	0.0020178	0.7073
Glycine to alanine ratio
rs1047891	A	C	0.45942	0.304778	0.0154264	6.77628e-195	886.715	-0.0189908	0.3148	0.0021754	2.553e-18
rs112514849	G	T	0.184553	0.0413279	0.0376459	9.47024e-07	24.0271	-5.41e-05	0.0442	0.0049003	0.9912
rs4241708	A	G	0.0860571	0.760202	0.0173254	6.79603e-07	24.6661	0.0024131	0.7671	0.0023527	0.305
rs4889235	A	G	0.140725	0.91575	0.0267802	1.48159e-07	27.6063	-0.0027215	0.9153	0.0037175	0.4641
rs66553670	T	C	0.147469	0.0717439	0.0287402	2.88073e-07	26.3218	-0.0077943	0.0758	0.0037558	0.03796
Glycine to phosphate ratio
rs1047891	A	C	0.521407	0.308392	0.0157488	1e-200	1095.86	-0.0189908	0.3148	0.0021754	2.553e-18
rs55933544	T	C	-0.114008	0.247807	0.0178502	1.69227e-10	40.783	0.0017833	0.2678	0.0022857	0.4353
rs6535947	G	T	-0.0811601	0.617712	0.0159664	3.71139e-07	25.8325	-0.002253	0.6163	0.0020435	0.2702
rs76495658	G	T	0.350521	0.0127036	0.0685502	3.16494e-07	26.14	0.0029644	0.0173	0.0080133	0.7114
rs9749620	C	G	-0.0793671	0.640703	0.0160831	8.0224e-07	24.3465	0.0003689	0.6462	0.0021262	0.8623
rs9851577	T	C	0.0777352	0.424726	0.0157926	8.55593e-07	24.2227	-0.0036714	0.423	0.0020105	0.06783
Gamma-glutamylglycine levels
rs1047891	A	C	0.48432	0.30857	0.0154368	1e-200	984.113	-0.0189908	0.3148	0.0021754	2.553e-18
rs1160700	A	G	-0.076279	0.45663	0.0154843	8.38331e-07	24.2617	-0.0011538	0.4538	0.0020297	0.5697
rs1992855	C	T	0.0862072	0.424855	0.015371	2.04151e-08	31.4469	-0.0035604	0.423	0.0020086	0.0763
rs2297442	C	T	-0.101178	0.290909	0.0163767	6.48498e-10	38.1605	-9.18e-05	0.3052	0.0021559	0.966
rs373726555	T	C	0.479217	0.00697985	0.0902982	1.11414e-07	28.158	0.0163031	0.0063	0.0142491	0.2526
rs4646961	A	G	0.0999587	0.308061	0.0160826	5.12146e-10	38.621	-0.0014278	0.3049	0.0021527	0.5072
rs4773144	G	A	-0.0739498	0.445515	0.0148953	6.88312e-07	24.6417	-0.0019264	0.4337	0.0020684	0.3517
rs4822523	T	A	-0.0840864	0.312047	0.0170859	8.59296e-07	24.2142	0.002796	0.3209	0.0022825	0.2206
rs4889235	A	G	0.146636	0.915822	0.0269371	5.21995e-08	29.6261	-0.0027215	0.9153	0.0037175	0.4641
rs58281216	A	C	-0.0872744	0.245891	0.0173951	5.24377e-07	25.166	0.002387	0.2508	0.0023818	0.3163
rs60286185	T	C	-0.112597	0.139486	0.0219044	2.74213e-07	26.4171	-0.0036465	0.1418	0.0029649	0.2187
rs6975311	G	A	0.0952346	0.754031	0.0174821	5.10661e-08	29.6686	-0.0042377	0.7497	0.0023291	0.06884
Glycine levels
rs1047891	A	C	0.574475	0.308122	0.0149118	1e-200	1483.81	-0.0189908	0.3148	0.0021754	2.553e-18
rs13241866	G	C	0.0945722	0.753909	0.0173335	4.86894e-08	29.7611	-0.0040959	0.7512	0.002329	0.07864
rs1992855	C	T	0.0849393	0.424784	0.0152422	2.50902e-08	31.0468	-0.0035604	0.423	0.0020086	0.0763
rs2297442	C	T	-0.120226	0.291126	0.016222	1.25071e-13	54.914	-9.18e-05	0.3052	0.0021559	0.966
rs4646961	A	G	0.0908053	0.308159	0.0159521	1.25296e-08	32.3953	-0.0014278	0.3049	0.0021527	0.5072
rs6535947	G	T	-0.0764736	0.617841	0.0154154	7.01809e-07	24.6041	-0.002253	0.6163	0.0020435	0.2702
F-statistic >10 suggests sufficient strength to ensure the validity of the instrumental variable.
Beta for plasma metabolites represent change in standard deviation per 1 copy of effect allele.

## Sheet: Table 4
Supplementary Table 4. Associations of genetically determined plasma metabolites (standard deviation unit) with chronic kidney disease.
	Mendelian Randomization Method	No. of SNPs used	Beta	OR	LCI95	UCI95	P value	Cochran’s Q (p value)	MR-Egger intercept	MR-Egger intercept (p value)	MR-PRESSO (p value)
Glucose-to-mannose ratio	Wald ratio	1	-0.147175	0.863	0.805	0.925	3.05e-05	NA	NA	NA	NA
N-delta-acetylornithine levels	MR Egger	5	0.0179285	1.01809	0.952996	1.08763	0.631706
	WM	5	0.0632484	1.06529	1.03835	1.09293	1.29676e-06
	IVW	5	0.065776	1.068	1.042	1.095	1.48e-07	0.537151	0.0390261	0.223824	0.504
Gamma-glutamylglycine levels	MR Egger	12	0.12099	1.12861	1.05664	1.20549	0.00485849
	WM	12	0.10213	1.10753	1.06182	1.1552	2.03966e-06
	IVW	12	0.0978931	1.103	1.055	1.152	1.28e-05	0.145348	-0.00545793	0.375669	0.253
Glycine to phosphate ratio	MR Egger	7	0.097592	1.10251	1.03544	1.17393	0.0285098
	WM	7	0.100582	1.10581	1.06413	1.14913	2.88598e-07
	IVW	7	0.101217	1.107	1.062	1.152	1.04e-06	0.271839	0.00122699	0.879072	0.51
Glycine to alanine ratio	MR Egger	5	0.108083	1.11414	1.02406	1.21214	0.0867201
	WM	5	0.118955	1.12632	1.07773	1.1771	1.24198e-07
	IVW	5	0.122995	1.131	1.083	1.18	1.97e-08	0.3912	0.0123639	0.70117	0.629
Beta-alanine levels	MR Egger	5	0.215518	1.2405	1.04896	1.46702	0.0862784
	WM	5	0.171392	1.18696	1.08686	1.29628	0.000137352
	IVW	5	0.162256	1.176	1.092	1.267	1.98e-05	0.921748	-0.00988703	0.537146	0.874

## Sheet: Table 5
Supplementary Table 5. Associations of genetically determined plasma metabolites (standard deviation unit) with estimated glomerular filtration rate.
	Mendelian Randomization Method	No. of SNPs used	β	OR	LCI95	UCI95	P value	Cochran’s Q (p value)	MR-Egger intercept	MR-Egger intercept (p value)	MR-PRESSO (p value)
N-delta-acetylornithine levels	MR Egger	5	-0.00761452	0.992414	-0.00944622	-0.00578282	0.00386611
	WM	5	-0.00648797	0.993533	-0.0072022	-0.00577374	6.5357e-71
	IVW	5	-0.00643406	0.993587	-0.00711535	-0.00575277	1.71e-76	0.357433	0.000966884	0.26942	0.445
Glycine to phosphate ratio	MR Egger	6	-0.0139873	0.98611	-0.0181541	-0.00982061	0.00276236
	WM	6	-0.0131296	0.986956	-0.0144565	-0.0118028	8.552e-84
	IVW	6	-0.0127516	0.987329	-0.0155687	-0.00993439	7.21e-19	9.87e-07	0.000429801	0.461258	0.219
N-acetylcitrulline levels	MR Egger	4	0.00699753	1.00702	0.00517913	0.00881594	0.0171281
	WM	4	0.00604528	1.00606	0.00540725	0.00668332	5.54484e-77
	IVW	4	0.00589109	1.00591	0.00444831	0.00733388	1.21e-15	0.000542999	-0.000951499	0.256991	0.462
Glycine to alanine ratio	MR Egger	5	-0.0180365	0.982125	-0.0232797	-0.0127933	0.00666285
	WM	5	-0.0142549	0.985846	-0.0159624	-0.0125474	3.52867e-60
	IVW	5	-0.0143432	0.985759	-0.0179806	-0.0107057	1.09e-14	2.09e-07	0.00129588	0.190366	0.276
Glycine levels	MR Egger	8	-0.012577	0.987502	-0.0168266	-0.00832739	0.00115067
	WM	8	-0.0120341	0.988038	-0.0132582	-0.0108101	9.63617e-83
	IVW	8	-0.0115324	0.988534	-0.0145089	-0.00855589	3.1e-14	2.14e-12	0.000356604	0.509011	0.1
Gamma-glutamylglycine levels	MR Egger	12	-0.0156946	0.984428	-0.0200471	-0.0113421	3.42579e-05
	WM	12	-0.0139167	0.98618	-0.0158014	-0.012032	1.80514e-47
	IVW	12	-0.0123092	0.987766	-0.0156373	-0.00898109	4.19e-13	7.93e-19	0.000816654	0.0665192	0.357
N-acetyltyrosine levels	MR Egger	5	0.0110844	1.01115	0.00796588	0.014203	0.00606888
	WM	5	0.00777659	1.00781	0.00682563	0.00872754	8.12569e-58
	IVW	5	0.00724019	1.00727	0.00485701	0.00962337	2.61e-09	4.1e-08	-0.00227266	0.0713507	0.325
Propionylglycine levels	MR Egger	4	-0.0213196	0.978906	-0.033556	-0.00908322	0.0760919
	WM	4	-0.0176699	0.982485	-0.0203511	-0.0149887	3.60749e-38
	IVW	4	-0.0175621	0.982591	-0.0235111	-0.0116131	7.2e-09	4.63e-10	0.00107349	0.550918	0.262
N-acetylleucine levels	MR Egger	4	0.0142687	1.01437	0.0109115	0.0176259	0.0141063
	WM	4	0.00947509	1.00952	0.0083599	0.0105903	2.8765e-62
	IVW	4	0.00945319	1.0095	0.00588787	0.0130185	2.03e-07	1.18e-09	-0.00256849	0.0817296	0.373
Alpha-ketoglutarate to proline ratio	MR Egger	7	0.00329722	1.0033	-0.0034976	0.010092	0.378277
	WM	7	0.00605385	1.00607	0.00357122	0.00853649	1.75805e-06
	IVW	7	0.00509219	1.00511	0.00184414	0.00834024	2.07e-07	0.214154	9.98e-05	0.827768	0.072
N-acetyl-2-aminoadipate levels	MR Egger	3	0.0186238	1.0188	0.00676391	0.0304838	0.199992
	WM	3	0.0137273	1.01382	0.0116741	0.0157806	3.13221e-39
	IVW	3	0.0145422	1.01465	0.00874527	0.0203392	8.79e-07	4.7e-08	-0.00140953	0.570013	0.345
Glycine to serine ratio	MR Egger	6	-0.0194147	0.980773	-0.0257374	-0.0130919	0.00383926
	WM	6	-0.0154222	0.984696	-0.0184617	-0.0123826	2.65927e-23
	IVW	6	-0.0127355	0.987345	-0.0180068	-0.00746427	2.19e-06	1.8e-21	0.0019459	0.0642814	0.051
Cis-3,4-methyleneheptanoylglycine levels	MR Egger	5	-0.0209213	0.979296	-0.0326459	-0.00919677	0.0395542
	WM	5	-0.0124307	0.987646	-0.0170085	-0.00785298	1.02451e-07
	IVW	5	-0.0148441	0.985266	-0.021394	-0.00829421	8.91e-06	1.46e-20	0.0015933	0.316782	0.066
Glycine to pyridoxal ratio	MR Egger	4	-0.0270479	0.973315	-0.0909483	0.0368526	0.494004
	WM	4	-0.0167539	0.983386	-0.0203132	-0.0131946	2.81126e-20
	IVW	4	-0.0192579	0.980926	-0.027962	-0.0105537	1.45e-05	2.51e-16	0.00238375	0.831171	0.22
3-Hydroxybutyrate levels	Wald ratio	1	0.0140703	1.01417	0.0081608	0.0199799	3.06125e-06	NA	NA	NA	NA
Homostachydrine levels	Wald ratio	1	-0.0127164	0.987364	-0.0186075	-0.00682521	2.32894e-05	NA	NA	NA	NA

## Sheet: Table 6
Supplementary Table 6. Associations of genetically determined plasma metabolites (standard deviation unit) with urine albumin creatine ratio.
	Mendelian Randomization Method	No. of SNPs used	β	OR	LCI95	UCI95	P value	Cochran’s Q (p value)	MR-Egger intercept	MR-Egger intercept (p value)	MR-PRESSO (p value)
Glycine levels	MR Egger	6	-0.0366478	0.964016	-0.0487565	-0.0245391	0.00404784
	WM	6	-0.032273	0.968242	-0.0397465	-0.0247995	2.58484e-17
	IVW	6	-0.0306562	0.969809	-0.0402004	-0.021112	3.06e-10	0.093399	0.00212878	0.233775	0.396
Glycine to alanine ratio	MR Egger	5	-0.0539922	0.94744	-0.0702825	-0.0377019	0.00740692
	WM	5	-0.0398956	0.96089	-0.0495393	-0.0302518	5.12909e-16
	IVW	5	-0.0380621	0.962653	-0.0513025	-0.0248217	1.76e-08	0.0565813	0.00568844	0.103362	0.383
Gamma-glutamylglycine levels	MR Egger	12	-0.0433411	0.957585	-0.0578083	-0.0288739	0.000156916
	WM	12	-0.0379097	0.9628	-0.046112	-0.0297074	1.31874e-19
	IVW	12	-0.0312688	0.969215	-0.0426165	-0.0199211	6.63e-08	0.0101215	0.00291076	0.0512308	0.166
Glycine to phosphate ratio	MR Egger	6	-0.0402954	0.960506	-0.055391	-0.0251997	0.00637537
	WM	6	-0.0342249	0.966354	-0.0425629	-0.025887	8.6085e-16
	IVW	6	-0.0323971	0.968122	-0.0441552	-0.0206389	6.65e-08	0.0357184	0.0027043	0.221426	0.362
2-oxoarginine levels	MR Egger	5	-0.0598267	0.941928	-0.191762	0.0721086	0.439596
	WM	5	-0.0450752	0.955926	-0.0735995	-0.0165509	0.00195313
	IVW	5	-0.054049	0.947386	-0.0746684	-0.0334295	2.78e-07	0.397654	0.000856958	0.935962	0.522
N-acetylglycine levels	MR Egger	8	-0.0591475	0.942568	-0.0759149	-0.0423801	0.000452839
	WM	8	-0.0477959	0.953328	-0.0599612	-0.0356305	1.35495e-14
	IVW	8	-0.0387645	0.961977	-0.0538525	-0.0236765	4.76e-07	0.0129585	0.00470161	0.0235415	0.182
Serine to threonine ratio	MR Egger	5	-0.0689602	0.933364	-0.100678	-0.0372426	0.0237017
	WM	5	-0.0496393	0.951573	-0.0641758	-0.0351027	2.18641e-11
	IVW	5	-0.0444176	0.956554	-0.0629165	-0.0259187	2.52e-06	0.00970909	0.00523901	0.182866	0.166

## Sheet: Table 7
Supplementary TableS7. Details of chronic kidney disease predicting SNPs with plasma metabolites.
Chronic kidney disease									Plasma metabolites
SNP	effect_allele	other_allele	Beta	EAF	Standard Error	P value	F-statistic	Beta	EAF	Standard Error	P value
Beta-alanine levels
rs10115871	A	T	-0.0632	0.3	0.0111	1.41e-08	32.418	0.0112615	0.277897	0.0181188	0.534247
rs10926965	A	G	-0.0594	0.64	0.0103	8.629e-09	33.258	0.0136863	0.645288	0.0162478	0.399593
rs11854484	T	C	-0.0612	0.64	0.0096	1.652e-10	40.6404	-0.0248457	0.650766	0.0163066	0.127594
rs11983465	C	G	-0.0815	0.68	0.0105	8.753e-15	60.2469	0.0152458	0.708752	0.0178851	0.393975
rs13153019	T	C	-0.0602	0.71	0.0108	2.424e-08	31.0701	-0.0227755	0.747608	0.0181206	0.208795
rs1421094	A	G	0.0639	0.38	0.01	1.343e-10	40.8319	-0.0252856	0.385437	0.0160346	0.114809
rs1881245	A	G	-0.0583	0.25	0.0107	4.955e-08	29.6871	-0.00044475	0.236754	0.0181982	0.980502
rs1906429	T	C	0.072	0.73	0.0104	4.201e-12	47.9288	-0.0123088	0.735405	0.0177647	0.488385
rs2004649	A	G	0.0533	0.43	0.0093	8.498e-09	32.8463	-0.0112086	0.432709	0.015844	0.479296
rs2580350	A	G	0.055	0.55	0.0098	1.691e-08	31.4971	0.00688516	0.561139	0.0158594	0.664189
rs2903657	A	G	-0.0572	0.35	0.0102	2.193e-08	31.4477	0.00124003	0.337041	0.0165731	0.940356
rs35772020	A	G	0.1223	0.071	0.0177	4.424e-12	47.7424	-0.00423138	0.0793138	0.0286942	0.882765
rs3758086	A	G	0.0537	0.42	0.0092	5.573e-09	34.0699	-0.0115677	0.417567	0.0158043	0.464209
rs4123902	A	T	-0.0888	0.89	0.0151	4.447e-09	34.5836	-0.0441815	0.881664	0.0238359	0.0638008
rs72923424	A	C	0.1432	0.034	0.0261	4.173e-08	30.1025	0.00064821	0.0303124	0.0456493	0.988671
rs729761	T	G	-0.0603	0.27	0.011	3.984e-08	30.0502	0.00147182	0.277647	0.0179182	0.934535
rs7695720	A	C	0.0924	0.8	0.0115	8.766e-16	64.5574	-0.00596299	0.775387	0.0186527	0.749207
rs7785293	T	C	-0.0706	0.25	0.0128	3.853e-08	30.4219	0.00145964	0.234273	0.019015	0.938812
rs8026059	A	C	-0.0537	0.41	0.0098	4.007e-08	30.0258	0.00667468	0.404445	0.0159935	0.676432
rs8044650	T	C	0.0863	0.13	0.014	6.714e-10	37.9982	0.00298844	0.120482	0.0237294	0.899781
rs9474801	A	G	0.0522	0.34	0.0096	4.606e-08	29.5663	0.0525188	0.340269	0.0163424	0.00131058
rs963837	T	C	0.0827	0.56	0.0098	2.46e-17	71.2126	-0.00846146	0.539545	0.0156203	0.588028
Gamma-glutamylglycine levels
rs10115871	A	T	-0.0632	0.3	0.0111	1.41e-08	32.418	-0.00357009	0.277763	0.0174697	0.838073
rs10926965	A	G	-0.0594	0.64	0.0103	8.629e-09	33.258	0.00336817	0.645655	0.0156815	0.829934
rs11854484	T	C	-0.0612	0.64	0.0096	1.652e-10	40.6404	0.0017334	0.649678	0.0157237	0.912218
rs11983465	C	G	-0.0815	0.68	0.0105	8.753e-15	60.2469	-0.0182367	0.708131	0.0172436	0.290241
rs13153019	T	C	-0.0602	0.71	0.0108	2.424e-08	31.0701	0.0191544	0.747866	0.0174765	0.273075
rs1421094	A	G	0.0639	0.38	0.01	1.343e-10	40.8319	0.0459705	0.384839	0.0154797	0.00298063
rs1881245	A	G	-0.0583	0.25	0.0107	4.955e-08	29.6871	-0.00084492	0.236995	0.0175558	0.961614
rs1906429	T	C	0.072	0.73	0.0104	4.201e-12	47.9288	0.00389858	0.734709	0.0171407	0.820077
rs2004649	A	G	0.0533	0.43	0.0093	8.498e-09	32.8463	0.00391182	0.432896	0.0152791	0.797932
rs2580350	A	G	0.055	0.55	0.0098	1.691e-08	31.4971	-0.00860663	0.561256	0.0153043	0.573866
rs2903657	A	G	-0.0572	0.35	0.0102	2.193e-08	31.4477	0.024993	0.3364	0.0159969	0.118202
rs35772020	A	G	0.1223	0.071	0.0177	4.424e-12	47.7424	0.021153	0.079336	0.0276693	0.444573
rs3758086	A	G	0.0537	0.42	0.0092	5.573e-09	34.0699	0.0238476	0.416852	0.0152734	0.118434
rs4123902	A	T	-0.0888	0.89	0.0151	4.447e-09	34.5836	0.0166065	0.881313	0.022983	0.469953
rs72923424	A	C	0.1432	0.034	0.0261	4.173e-08	30.1025	-0.0800029	0.0301285	0.0441833	0.0701866
rs729761	T	G	-0.0603	0.27	0.011	3.984e-08	30.0502	-0.00251564	0.278582	0.0172905	0.884322
rs7695720	A	C	0.0924	0.8	0.0115	8.766e-16	64.5574	0.000143296	0.775592	0.0180008	0.993648
rs7785293	T	C	-0.0706	0.25	0.0128	3.853e-08	30.4219	0.000149883	0.234518	0.0183202	0.993472
rs8026059	A	C	-0.0537	0.41	0.0098	4.007e-08	30.0258	-0.00219412	0.40557	0.0153878	0.886615
rs8044650	T	C	0.0863	0.13	0.014	6.714e-10	37.9982	0.00435563	0.120639	0.0228765	0.848998
rs9474801	A	G	0.0522	0.34	0.0096	4.606e-08	29.5663	0.0115121	0.340366	0.0157782	0.465622
rs963837	T	C	0.0827	0.56	0.0098	2.46e-17	71.2126	0.0154367	0.540529	0.0150677	0.305604
Glucose to mannose ratio
rs10115871	A	T	-0.0632	0.3	0.0111	1.41e-08	32.418	0.0170283	0.277837	0.0180047	0.344266
rs10926965	A	G	-0.0594	0.64	0.0103	8.629e-09	33.258	0.00264525	0.64545	0.0161564	0.869946
rs11854484	T	C	-0.0612	0.64	0.0096	1.652e-10	40.6404	0.0172694	0.650551	0.0162059	0.286594
rs11983465	C	G	-0.0815	0.68	0.0105	8.753e-15	60.2469	-0.00842832	0.708306	0.0177546	0.634992
rs13153019	T	C	-0.0602	0.71	0.0108	2.424e-08	31.0701	-0.0106184	0.74763	0.018017	0.555623
rs1421094	A	G	0.0639	0.38	0.01	1.343e-10	40.8319	0.0111411	0.385246	0.0159508	0.484885
rs1881245	A	G	-0.0583	0.25	0.0107	4.955e-08	29.6871	0.021388	0.237431	0.0180677	0.236504
rs1906429	T	C	0.072	0.73	0.0104	4.201e-12	47.9288	-0.00812258	0.734363	0.0176489	0.64535
rs2004649	A	G	0.0533	0.43	0.0093	8.498e-09	32.8463	0.0157257	0.432369	0.0157493	0.318036
rs2580350	A	G	0.055	0.55	0.0098	1.691e-08	31.4971	0.0116189	0.560927	0.0157634	0.461073
rs2903657	A	G	-0.0572	0.35	0.0102	2.193e-08	31.4477	-0.0176804	0.336716	0.0164926	0.283711
rs35772020	A	G	0.1223	0.071	0.0177	4.424e-12	47.7424	-0.0408662	0.0795175	0.0284679	0.151139
rs3758086	A	G	0.0537	0.42	0.0092	5.573e-09	34.0699	0.0152332	0.417195	0.0157483	0.333398
rs4123902	A	T	-0.0888	0.89	0.0151	4.447e-09	34.5836	-0.0123074	0.881508	0.0236901	0.603401
rs72923424	A	C	0.1432	0.034	0.0261	4.173e-08	30.1025	-0.0240851	0.0297175	0.0458174	0.599113
rs729761	T	G	-0.0603	0.27	0.011	3.984e-08	30.0502	-0.0246092	0.277936	0.0178114	0.167078
rs7695720	A	C	0.0924	0.8	0.0115	8.766e-16	64.5574	-0.0627363	0.77594	0.0185396	0.00071462
rs7785293	T	C	-0.0706	0.25	0.0128	3.853e-08	30.4219	-0.00158673	0.233885	0.0189019	0.9331
rs8026059	A	C	-0.0537	0.41	0.0098	4.007e-08	30.0258	0.0388325	0.405395	0.0158728	0.0144258
rs8044650	T	C	0.0863	0.13	0.014	6.714e-10	37.9982	-0.0175716	0.120709	0.0235508	0.455598
rs9474801	A	G	0.0522	0.34	0.0096	4.606e-08	29.5663	0.00267254	0.339592	0.016268	0.869509
rs963837	T	C	0.0827	0.56	0.0098	2.46e-17	71.2126	-0.0163932	0.540881	0.0155196	0.290836
Glycine to alanine ratio
rs10115871	A	T	-0.0632	0.3	0.0111	1.41e-08	32.418	-0.00690552	0.278698	0.0173349	0.690365
rs10926965	A	G	-0.0594	0.64	0.0103	8.629e-09	33.258	-0.0189983	0.646006	0.0155495	0.221785
rs11854484	T	C	-0.0612	0.64	0.0096	1.652e-10	40.6404	-0.0199584	0.649478	0.0155962	0.200652
rs11983465	C	G	-0.0815	0.68	0.0105	8.753e-15	60.2469	-0.0110638	0.70781	0.0171107	0.51789
rs13153019	T	C	-0.0602	0.71	0.0108	2.424e-08	31.0701	0.0132561	0.747904	0.0173575	0.44504
rs1421094	A	G	0.0639	0.38	0.01	1.343e-10	40.8319	0.0495047	0.384908	0.0153717	0.00127963
rs1881245	A	G	-0.0583	0.25	0.0107	4.955e-08	29.6871	0.0226772	0.237607	0.0173842	0.192073
rs1906429	T	C	0.072	0.73	0.0104	4.201e-12	47.9288	0.0109608	0.734566	0.0170129	0.519404
rs2004649	A	G	0.0533	0.43	0.0093	8.498e-09	32.8463	0.0140442	0.432159	0.0151882	0.355133
rs2580350	A	G	0.055	0.55	0.0098	1.691e-08	31.4971	-0.00744273	0.560744	0.0151835	0.624003
rs2903657	A	G	-0.0572	0.35	0.0102	2.193e-08	31.4477	0.0201868	0.336229	0.0158998	0.204218
rs35772020	A	G	0.1223	0.071	0.0177	4.424e-12	47.7424	0.0596455	0.0791553	0.0274629	0.0298664
rs3758086	A	G	0.0537	0.42	0.0092	5.573e-09	34.0699	0.00870396	0.416708	0.0151558	0.565766
rs4123902	A	T	-0.0888	0.89	0.0151	4.447e-09	34.5836	0.0262301	0.881727	0.0228377	0.250744
rs72923424	A	C	0.1432	0.034	0.0261	4.173e-08	30.1025	-0.0808283	0.030054	0.0438995	0.0655905
rs729761	T	G	-0.0603	0.27	0.011	3.984e-08	30.0502	-6.89251e-05	0.278145	0.0171669	0.996797
rs7695720	A	C	0.0924	0.8	0.0115	8.766e-16	64.5574	-0.000924425	0.776174	0.0178846	0.958777
rs7785293	T	C	-0.0706	0.25	0.0128	3.853e-08	30.4219	-0.0212609	0.234103	0.0181969	0.242653
rs8026059	A	C	-0.0537	0.41	0.0098	4.007e-08	30.0258	-0.0182182	0.405349	0.0152822	0.233215
rs8044650	T	C	0.0863	0.13	0.014	6.714e-10	37.9982	0.00377299	0.120711	0.0227084	0.868039
rs9474801	A	G	0.0522	0.34	0.0096	4.606e-08	29.5663	-0.00464336	0.340081	0.015665	0.766912
rs963837	T	C	0.0827	0.56	0.0098	2.46e-17	71.2126	0.00062185	0.539779	0.0149524	0.966827
Glycine to phosphate ratio
rs10115871	A	T	-0.0632	0.3	0.0111	1.41e-08	32.418	-0.00133831	0.27791	0.0179433	0.940545
rs10926965	A	G	-0.0594	0.64	0.0103	8.629e-09	33.258	-0.0105139	0.645635	0.0160929	0.513547
rs11854484	T	C	-0.0612	0.64	0.0096	1.652e-10	40.6404	-0.00813895	0.649958	0.0161534	0.614364
rs11983465	C	G	-0.0815	0.68	0.0105	8.753e-15	60.2469	-0.0155961	0.707688	0.0176957	0.378129
rs13153019	T	C	-0.0602	0.71	0.0108	2.424e-08	31.0701	0.0169566	0.747714	0.0179469	0.34475
rs1421094	A	G	0.0639	0.38	0.01	1.343e-10	40.8319	0.0411086	0.384648	0.0158893	0.00967629
rs1881245	A	G	-0.0583	0.25	0.0107	4.955e-08	29.6871	-0.00767763	0.236976	0.0180293	0.670223
rs1906429	T	C	0.072	0.73	0.0104	4.201e-12	47.9288	0.0167929	0.735218	0.017606	0.340176
rs2004649	A	G	0.0533	0.43	0.0093	8.498e-09	32.8463	0.0103091	0.432709	0.0156974	0.511349
rs2580350	A	G	0.055	0.55	0.0098	1.691e-08	31.4971	0.00229859	0.561318	0.0157108	0.88368
rs2903657	A	G	-0.0572	0.35	0.0102	2.193e-08	31.4477	0.00913566	0.336438	0.0164364	0.578335
rs35772020	A	G	0.1223	0.071	0.0177	4.424e-12	47.7424	0.0352806	0.0791977	0.028428	0.214587
rs3758086	A	G	0.0537	0.42	0.0092	5.573e-09	34.0699	0.00277734	0.417252	0.0156748	0.859363
rs4123902	A	T	-0.0888	0.89	0.0151	4.447e-09	34.5836	0.0220848	0.881307	0.0235859	0.34909
rs72923424	A	C	0.1432	0.034	0.0261	4.173e-08	30.1025	-0.0526242	0.0300993	0.0453924	0.246327
rs729761	T	G	-0.0603	0.27	0.011	3.984e-08	30.0502	0.00287715	0.278268	0.0177613	0.871314
rs7695720	A	C	0.0924	0.8	0.0115	8.766e-16	64.5574	-0.0133377	0.775479	0.0184721	0.470266
rs7785293	T	C	-0.0706	0.25	0.0128	3.853e-08	30.4219	0.0251848	0.234076	0.0188126	0.180662
rs8026059	A	C	-0.0537	0.41	0.0098	4.007e-08	30.0258	-0.000810559	0.40564	0.0158111	0.959114
rs8044650	T	C	0.0863	0.13	0.014	6.714e-10	37.9982	-0.00573071	0.120629	0.023477	0.807154
rs9474801	A	G	0.0522	0.34	0.0096	4.606e-08	29.5663	0.000895123	0.340097	0.0162019	0.955941
rs963837	T	C	0.0827	0.56	0.0098	2.46e-17	71.2126	0.0044684	0.540853	0.0154775	0.772809
N-delta-acetylornithine levels
rs10115871	A	T	-0.0632	0.3	0.0111	1.41e-08	32.418	-0.0199686	0.278101	0.0178148	0.262331
rs10926965	A	G	-0.0594	0.64	0.0103	8.629e-09	33.258	0.0167636	0.64556	0.0159848	0.294306
rs11854484	T	C	-0.0612	0.64	0.0096	1.652e-10	40.6404	-0.00336675	0.649933	0.0160361	0.833708
rs11983465	C	G	-0.0815	0.68	0.0105	8.753e-15	60.2469	-0.0386341	0.70812	0.0175801	0.0279773
rs13153019	T	C	-0.0602	0.71	0.0108	2.424e-08	31.0701	0.00674738	0.74802	0.0178173	0.704912
rs1421094	A	G	0.0639	0.38	0.01	1.343e-10	40.8319	0.00226067	0.385329	0.0157833	0.886107
rs1881245	A	G	-0.0583	0.25	0.0107	4.955e-08	29.6871	-0.88146	0.237321	0.0150665	0
rs1906429	T	C	0.072	0.73	0.0104	4.201e-12	47.9288	0.0324303	0.734425	0.017477	0.0635108
rs2004649	A	G	0.0533	0.43	0.0093	8.498e-09	32.8463	0.0181522	0.432679	0.0155908	0.244307
rs2580350	A	G	0.055	0.55	0.0098	1.691e-08	31.4971	-0.0102547	0.561901	0.0156071	0.511147
rs2903657	A	G	-0.0572	0.35	0.0102	2.193e-08	31.4477	0.00110328	0.336381	0.0163253	0.946119
rs35772020	A	G	0.1223	0.071	0.0177	4.424e-12	47.7424	-0.0336576	0.0793651	0.0282217	0.233021
rs3758086	A	G	0.0537	0.42	0.0092	5.573e-09	34.0699	0.0291742	0.416872	0.0155753	0.0610536
rs4123902	A	T	-0.0888	0.89	0.0151	4.447e-09	34.5836	-0.0355452	0.881439	0.0234519	0.129604
rs72923424	A	C	0.1432	0.034	0.0261	4.173e-08	30.1025	0.0815117	0.0298399	0.0452773	0.0718168
rs729761	T	G	-0.0603	0.27	0.011	3.984e-08	30.0502	-0.0228436	0.278055	0.0176466	0.195491
rs7695720	A	C	0.0924	0.8	0.0115	8.766e-16	64.5574	0.0154853	0.775665	0.0183633	0.399075
rs7785293	T	C	-0.0706	0.25	0.0128	3.853e-08	30.4219	-0.0489652	0.234051	0.0187106	0.00887125
rs8026059	A	C	-0.0537	0.41	0.0098	4.007e-08	30.0258	-0.0176834	0.405511	0.0156985	0.25998
rs8044650	T	C	0.0863	0.13	0.014	6.714e-10	37.9982	0.0253751	0.120576	0.0233537	0.277233
rs9474801	A	G	0.0522	0.34	0.0096	4.606e-08	29.5663	-0.00963805	0.339743	0.0161049	0.549537
rs963837	T	C	0.0827	0.56	0.0098	2.46e-17	71.2126	0.00838272	0.540792	0.0153821	0.585777

## Sheet: Table 8
Supplementary TableS8. Details of estimated glomerular filtration rate predicting SNPs with plasma metabolites.
Estimated glomerular filtration rate									Plasma metabolites
SNP	effect_allele	other_allele	Beta	EAF	Standard Error	P value	F-statistic	Beta	EAF	Standard Error	P value
3-Hydroxybutyrate levels
rs10093614	A	G	-0.0018	0.3896	0.0003	2.198e-10	35.9999	-0.00999439	0.393891	0.0158001	0.527027
rs10111039	A	G	0.0016	0.5952	0.0003	4.115e-09	28.4444	0.00543458	0.60258	0.0157064	0.729334
rs10142359	A	G	0.0021	0.514	0.0003	7.937e-15	48.9999	0.0151794	0.506344	0.0152488	0.31952
rs10151563	A	G	-0.0019	0.6048	0.0003	1.156e-11	40.111	-0.0120665	0.610083	0.0157667	0.444082
rs10163551	T	C	-0.0023	0.3017	0.0003	1.46e-14	58.7777	-0.0260162	0.29743	0.0167432	0.120223
rs10224002	A	G	0.0077	0.7152	0.0003	3.55e-142	658.776	-0.022334	0.714898	0.017146	0.192718
rs10283362	T	C	0.0021	0.1581	0.0004	2.24e-08	27.5624	0.0344659	0.161148	0.0208707	0.0986567
rs1042752	A	G	0.0018	0.538	0.0003	7.078e-11	35.9999	0.00232167	0.533573	0.0153027	0.87941
rs10430743	T	G	0.0027	0.4278	0.0003	1.676e-22	80.9998	0.0118652	0.427549	0.0154221	0.441675
rs1047891	A	C	-0.007	0.313	0.0003	2.29e-121	544.443	0.0287059	0.309483	0.0166137	0.0840163
rs10492436	T	C	0.002	0.3924	0.0003	6.432e-13	44.4444	-0.00657557	0.390952	0.015571	0.67281
rs10498755	T	C	-0.0043	0.0826	0.0005	5.8e-18	73.9599	-0.0221594	0.0802633	0.0282943	0.433525
rs10846156	T	G	-0.004	0.8037	0.0003	4.127e-31	177.777	0.0126962	0.802379	0.0192266	0.509031
rs10849077	A	G	-0.0025	0.1433	0.0004	1.698e-08	39.0624	-0.00615202	0.137952	0.0222959	0.782605
rs10851885	A	G	0.0056	0.7514	0.0003	9.742e-69	348.444	0.0164437	0.755343	0.017855	0.357073
rs10862375	C	G	-0.0019	0.2762	0.0003	9.823e-10	40.111	-0.00986606	0.272296	0.0169252	0.559945
rs1087289	T	G	0.0019	0.6103	0.0003	3.232e-10	40.111	-0.0187565	0.60602	0.0156549	0.230868
rs10917374	C	G	0.0043	0.0719	0.0005	1.497e-16	73.9599	0.00512761	0.0679512	0.0303727	0.865936
rs10929380	A	G	-0.0019	0.3909	0.0003	8.418e-12	40.111	-0.00210951	0.394274	0.0157473	0.893434
rs10994860	T	C	0.0044	0.1844	0.0004	3.503e-36	121	0.0230135	0.170129	0.0203598	0.258334
rs11062102	T	C	0.0041	0.3397	0.0003	2.321e-47	186.777	-0.00438955	0.34514	0.0162589	0.787177
rs11071738	T	C	-0.0026	0.5276	0.0003	5.968e-21	75.111	-0.0185518	0.519695	0.0153228	0.225998
rs11109717	T	C	-0.0017	0.6973	0.0003	8.401e-09	32.111	0.0269059	0.720387	0.0174462	0.123019
rs11150210	A	G	-0.0018	0.7505	0.0003	3.148e-08	35.9999	-0.028263	0.744403	0.0174488	0.105282
rs111541038	T	C	0.0032	0.8591	0.0004	2.596e-14	63.9999	0.00355635	0.867946	0.0227206	0.875619
rs111653425	T	C	-0.0263	0.0124	0.0014	7.168e-82	352.902	-0.0779237	0.0105664	0.0751239	0.29961
rs11166440	A	G	0.0024	0.6284	0.0003	3.853e-17	63.9999	-0.0152797	0.618889	0.0157529	0.332066
rs11186805	A	G	0.002	0.3731	0.0003	2.451e-12	44.4444	-0.00310874	0.383903	0.0159048	0.845033
rs11261022	A	C	-0.0021	0.3578	0.0003	3.109e-14	48.9999	0.00952626	0.366188	0.0158353	0.547452
rs112880707	T	C	0.0056	0.1006	0.0005	3.287e-34	125.44	-0.0294918	0.0955572	0.0259783	0.256273
rs1137844	C	G	-0.0021	0.6841	0.0003	7.864e-12	48.9999	0.00328322	0.692595	0.016734	0.844453
rs113956264	T	C	0.0075	0.033	0.0009	1.909e-18	69.4443	0.0353787	0.0318275	0.043563	0.416719
rs114165349	C	G	0.0064	0.0261	0.0009	8.629e-13	50.5678	0.048481	0.0229802	0.0509425	0.341259
rs1145084	A	G	-0.0091	0.3762	0.0003	1e-200	920.109	0.0112439	0.363144	0.0160378	0.483248
rs11557049	T	C	-0.0044	0.0645	0.0006	8.727e-14	53.7777	-0.000464529	0.0677209	0.0302014	0.987728
rs11564722	T	C	0.0041	0.2406	0.0003	4.105e-35	186.777	0.0139671	0.246451	0.0179606	0.436775
rs11581292	T	C	-0.0017	0.4765	0.0003	6.669e-09	32.111	-0.022251	0.482724	0.0153822	0.148024
rs115926813	A	G	-0.0055	0.0391	0.0007	1.004e-14	61.7346	0.031631	0.0381827	0.0400172	0.429274
rs11616030	A	C	-0.004	0.9119	0.0005	2.305e-16	63.9999	-0.0470503	0.916233	0.0277043	0.0894508
rs116339629	A	G	0.0083	0.0116	0.0015	2.397e-08	30.6177	-0.0854319	0.0111125	0.0728991	0.24123
rs11642550	A	G	0.0018	0.303	0.0003	2.818e-09	35.9999	-0.0192033	0.308625	0.0164848	0.244055
rs116476169	C	G	-0.0056	0.0219	0.001	2.203e-08	31.3599	-0.0237852	0.0201837	0.054086	0.660107
rs1165227	T	C	0.0023	0.1612	0.0004	6.317e-10	33.0624	-0.00664727	0.151267	0.0213248	0.755257
rs11656085	T	C	0.0032	0.1517	0.0004	1.446e-15	63.9999	0.0162542	0.145528	0.0219261	0.4585
rs11657044	T	C	-0.0082	0.1682	0.0004	6.7e-111	420.249	-0.0156776	0.17895	0.020687	0.448543
rs11670056	T	C	-0.0034	0.0754	0.0005	1.42e-10	46.2399	-0.0318321	0.0802052	0.0280829	0.257002
rs11694902	A	G	0.0041	0.1397	0.0004	1.464e-25	105.062	-0.0236896	0.142771	0.0218714	0.278749
rs11702255	A	G	-0.0017	0.3692	0.0003	9.655e-09	32.111	0.0199184	0.36855	0.0161941	0.218707
rs11706370	A	G	0.0025	0.3128	0.0003	4.465e-17	69.4443	0.00111385	0.31136	0.0165545	0.946356
rs11747993	A	G	-0.0021	0.2516	0.0003	4.785e-10	48.9999	0.0138082	0.255993	0.0176038	0.432815
rs11759908	T	C	-0.0027	0.4519	0.0003	2.567e-21	80.9998	-0.00834894	0.440652	0.0158364	0.598055
rs11786896	T	C	-0.0059	0.0493	0.0007	1.206e-19	71.0407	-0.0340547	0.0484616	0.0360537	0.344885
rs11791149	T	C	0.0023	0.8197	0.0004	1.236e-10	33.0624	0.00258514	0.824089	0.0199928	0.897117
rs11856829	T	C	0.0026	0.4616	0.0003	1.298e-20	75.111	-0.0159722	0.449603	0.0154678	0.301788
rs12145677	A	G	-0.0031	0.3037	0.0003	1.34e-25	106.778	0.014623	0.285253	0.0171307	0.393319
rs12149228	T	C	-0.0029	0.1635	0.0004	3.37e-15	52.5624	0.0133264	0.148899	0.0215273	0.535887
rs12190287	C	G	0.002	0.6231	0.0003	1.444e-12	44.4444	0.0070951	0.639834	0.0166027	0.669126
rs12216582	C	G	-0.0018	0.7081	0.0003	1.056e-08	35.9999	-0.0271323	0.720204	0.0171392	0.113408
rs12377027	A	G	-0.002	0.817	0.0004	1.414e-08	24.9999	0.00876034	0.817152	0.0201171	0.663223
rs1242488	A	C	-0.0021	0.7403	0.0003	8.887e-12	48.9999	-0.00358485	0.742948	0.0175376	0.838034
rs12432201	T	C	0.0022	0.6926	0.0003	1.981e-13	53.7777	-0.0104128	0.687356	0.0165529	0.529308
rs12439429	T	C	0.0017	0.5423	0.0003	1.633e-10	32.111	-0.0150702	0.53179	0.0153058	0.324817
rs12449763	A	T	-0.0022	0.7822	0.0003	1.204e-10	53.7777	-0.00346421	0.792454	0.0191994	0.856812
rs12520984	C	G	0.0023	0.3214	0.0003	6.483e-16	58.7777	-0.00097496	0.325378	0.0162831	0.952255
rs12544197	A	G	-0.0016	0.491	0.0003	7.672e-09	28.4444	-0.0288232	0.484428	0.0155515	0.0638254
rs1258179	A	G	-0.0021	0.4901	0.0003	5.052e-15	48.9999	0.00930043	0.480772	0.0152767	0.542659
rs1260326	T	C	0.0051	0.3929	0.0003	1.836e-74	288.999	-0.0263071	0.412849	0.0155942	0.091607
rs12713256	A	G	0.0021	0.7564	0.0003	3.472e-11	48.9999	-0.0144615	0.751117	0.0177671	0.415675
rs12736457	C	G	0.0058	0.8706	0.0004	1.744e-45	210.25	0.0102986	0.874139	0.0230398	0.65488
rs12940987	A	G	-0.0048	0.7764	0.0003	2.766e-49	255.999	-0.00736173	0.772841	0.0186349	0.692805
rs12942611	A	C	-0.0017	0.3542	0.0003	3.418e-09	32.111	-0.00292365	0.345159	0.0162237	0.856989
rs12951993	A	G	-0.0022	0.42	0.0003	4.034e-15	53.7777	-0.00852215	0.412719	0.0156452	0.585951
rs13032786	C	G	0.0032	0.6961	0.0003	3.241e-27	113.778	-0.0140007	0.701548	0.0170649	0.411966
rs13047277	T	C	0.0024	0.71	0.0003	7.416e-16	63.9999	-0.00740225	0.703445	0.016757	0.658676
rs13064938	T	C	0.0032	0.3902	0.0003	2.029e-30	113.778	-0.0012082	0.386189	0.0157665	0.938917
rs13065446	T	C	-0.0045	0.6728	0.0003	7.426e-54	225	-0.0265778	0.679307	0.0164842	0.106893
rs13099700	A	G	0.0021	0.7216	0.0003	4.967e-12	48.9999	0.0130259	0.724263	0.0171532	0.447622
rs13157326	A	G	-0.0024	0.4722	0.0003	1.604e-16	63.9999	0.021742	0.458596	0.0157889	0.168499
rs13245051	A	G	-0.0019	0.4457	0.0003	2.799e-12	40.111	-0.015984	0.441497	0.0153801	0.298679
rs132641	A	G	-0.0024	0.1658	0.0004	2.239e-11	35.9999	-0.0150976	0.175373	0.020017	0.450704
rs139323761	C	G	0.0075	0.0269	0.001	2.08e-14	56.2499	-0.047471	0.0216992	0.0523603	0.364607
rs1453834	T	C	-0.0021	0.4001	0.0003	9.928e-14	48.9999	-0.00625318	0.398301	0.015794	0.692163
rs1458038	T	C	0.0031	0.2957	0.0003	6.88e-26	106.778	0.0134421	0.297217	0.0168615	0.425331
rs148185902	A	G	-0.0128	0.0135	0.0013	4.923e-22	96.9465	0.00257147	0.0115179	0.0717867	0.971425
rs151245	T	G	-0.002	0.6016	0.0003	4.803e-13	44.4444	-0.0110023	0.611232	0.0157025	0.483509
rs1519102	C	G	0.0018	0.6884	0.0003	1.744e-09	35.9999	0.00989504	0.683191	0.0165603	0.550162
rs1541938	T	C	0.0029	0.2637	0.0003	1.247e-20	93.4443	0.018862	0.258765	0.01741	0.27863
rs1545837	T	C	-0.0021	0.6388	0.0003	1.44e-13	48.9999	0.0133181	0.639906	0.0158715	0.401401
rs1548945	T	C	0.0038	0.4145	0.0003	1.958e-41	160.444	-0.00311688	0.410413	0.0159013	0.8446
rs1584028	T	C	0.0017	0.5643	0.0003	1.675e-10	32.111	0.000987213	0.573661	0.0157233	0.949936
rs1585499	T	C	-0.0037	0.4569	0.0003	5.66e-42	152.111	0.00522742	0.464966	0.0155749	0.737149
rs164747	T	G	0.0031	0.5684	0.0003	2.33e-30	106.778	0.00440672	0.535259	0.015379	0.774464
rs16823029	A	C	-0.0053	0.0814	0.0005	3.354e-26	112.36	-0.00333619	0.076116	0.0289715	0.908323
rs16874073	T	C	-0.0042	0.9513	0.0006	4.283e-11	48.9999	0.0326418	0.950852	0.0355476	0.358484
rs17050272	A	G	-0.0029	0.4193	0.0003	2.005e-25	93.4443	-0.0260164	0.420257	0.0155026	0.0933083
rs1719935	A	G	0.0027	0.5317	0.0003	6.859e-23	80.9998	0.00108668	0.54099	0.0155032	0.944119
rs17256228	T	C	-0.0056	0.1084	0.0004	9.445e-39	196	-0.0385953	0.104869	0.0248611	0.120557
rs17563	A	G	0.0018	0.4292	0.0003	5.613e-11	35.9999	-0.0102465	0.442154	0.0152226	0.500876
rs1757915	A	G	0.0024	0.3532	0.0003	7.836e-17	63.9999	-0.00260926	0.359041	0.0157859	0.868716
rs17602729	A	G	0.0027	0.1288	0.0004	1.696e-10	45.5624	-0.000483555	0.133993	0.0226117	0.982938
rs1772976	T	C	0.0017	0.5183	0.0003	1.136e-09	32.111	-0.0262287	0.506919	0.0154955	0.0905194
rs1800574	T	C	-0.0063	0.03	0.0008	4.759e-15	62.0155	0.00736836	0.0262109	0.0476832	0.877194
rs1801251	A	G	0.0019	0.3571	0.0003	7.641e-12	40.111	-0.024045	0.344078	0.0160562	0.134249
rs187355703	C	G	0.0117	0.9724	0.0009	6.668e-40	169	-0.0228459	0.978182	0.0529197	0.665954
rs1883991	A	C	-0.0028	0.6805	0.0003	2.476e-22	87.1109	-0.015827	0.681046	0.0163704	0.333639
rs1887251	T	C	0.0029	0.3626	0.0003	1.691e-25	93.4443	0.0133155	0.367193	0.0161214	0.408832
rs188932739	T	C	-0.0093	0.9916	0.0017	4.805e-08	29.9273	-0.04732	0.994014	0.0994213	0.634107
rs1913641	T	G	-0.0021	0.4798	0.0003	2.83e-14	48.9999	0.015355	0.487604	0.0152045	0.312545
rs1994887	A	C	-0.002	0.2741	0.0003	6.766e-11	44.4444	0.0154232	0.265598	0.0175425	0.379298
rs2053196	T	C	0.0018	0.7876	0.0003	3.626e-08	35.9999	0.0121867	0.790601	0.01878	0.51639
rs2068888	A	G	-0.0031	0.4504	0.0003	7.61e-30	106.778	-0.0128782	0.455779	0.0153011	0.399985
rs2076668	A	G	-0.0039	0.3847	0.0003	6.91e-43	169	0.00156274	0.382545	0.0157356	0.92089
rs2127206	T	C	0.0015	0.5672	0.0003	4.729e-08	25	0.00918592	0.570908	0.0156349	0.556849
rs2145166	A	G	-0.0035	0.1481	0.0004	3.677e-17	76.5623	-0.039442	0.142164	0.0218981	0.071678
rs2184896	A	C	0.0019	0.4461	0.0003	9.626e-13	40.111	-0.0185201	0.458222	0.0153916	0.228875
rs219781	T	G	0.0024	0.2567	0.0003	3.278e-15	63.9999	-0.0298523	0.265827	0.0172585	0.0836809
rs223308	A	G	-0.003	0.5179	0.0003	4.24e-28	99.9998	0.0122284	0.518225	0.0153973	0.427086
rs2235826	A	T	-0.0033	0.812	0.0004	2.046e-20	68.0624	-0.00376412	0.818523	0.0201327	0.851688
rs2239547	T	C	-0.0025	0.7345	0.0003	6.357e-16	69.4443	-0.0113822	0.729237	0.0171252	0.506276
rs2279463	A	G	0.0082	0.8637	0.0004	2.46e-94	420.249	-0.00324396	0.870169	0.0223493	0.884594
rs2293093	C	G	0.0027	0.8883	0.0004	2.196e-10	45.5624	0.0312223	0.890418	0.0246965	0.206143
rs2302316	A	G	0.0018	0.2353	0.0003	3.303e-08	35.9999	0.0285956	0.23561	0.0182457	0.117056
rs2306623	T	C	-0.0021	0.3319	0.0003	1.134e-12	48.9999	-0.0137066	0.329537	0.0163447	0.401695
rs236326	A	T	0.0021	0.242	0.0003	5.9e-11	48.9999	-0.0121754	0.236669	0.0179831	0.498375
rs2411192	A	T	-0.0021	0.5909	0.0003	1.878e-14	48.9999	0.0170636	0.614237	0.0160989	0.289178
rs2412608	T	C	0.0033	0.4941	0.0003	8.42e-34	121	0.00140606	0.497005	0.0153441	0.926988
rs2452592	A	G	-0.0016	0.3619	0.0003	7.566e-09	28.4444	0.00869351	0.356734	0.0158879	0.584258
rs2544390	T	C	0.0016	0.374	0.0003	1.083e-08	28.4444	-0.0126203	0.382847	0.0156584	0.420259
rs2634675	A	G	0.0024	0.4522	0.0003	1.769e-17	63.9999	0.00796727	0.440753	0.0152765	0.601992
rs2666831	A	T	0.0015	0.3858	0.0003	2.696e-08	25	0.0282094	0.380164	0.0159336	0.0766542
rs267738	T	G	-0.0053	0.7849	0.0003	2.382e-57	312.11	-0.0038143	0.796813	0.0188534	0.839672
rs27028	A	G	-0.0017	0.3657	0.0003	7.969e-10	32.111	0.0217198	0.378132	0.0156011	0.163864
rs2783971	A	C	-0.0027	0.4729	0.0003	5.902e-24	80.9998	0.00631291	0.462787	0.0153516	0.68091
rs278941	A	G	-0.0019	0.7179	0.0003	3.738e-10	40.111	-0.0015854	0.711035	0.0170725	0.926012
rs2803959	T	C	0.0017	0.4453	0.0003	6.718e-10	32.111	-0.0135599	0.429659	0.0154304	0.379523
rs2815367	A	G	-0.0019	0.6502	0.0003	5.207e-11	40.111	0.0198796	0.658262	0.016046	0.215379
rs2823139	A	G	-0.0032	0.3387	0.0003	3.026e-29	113.778	-0.0115566	0.332076	0.0165216	0.484251
rs2834317	A	G	-0.0037	0.1521	0.0004	2.797e-22	85.5623	0.0162997	0.150841	0.0214959	0.448289
rs284316	T	C	-0.0018	0.6619	0.0003	2.215e-09	35.9999	-0.0110975	0.650717	0.0164051	0.498745
rs28493806	A	G	-0.0015	0.6243	0.0003	4.5e-08	25	0.0158801	0.608777	0.0156601	0.310561
rs2878889	A	G	-0.0018	0.5522	0.0003	3.654e-11	35.9999	-0.0212825	0.551792	0.01535	0.165601
rs2899333	A	G	-0.0019	0.281	0.0003	1.124e-10	40.111	0.00509466	0.279428	0.0170569	0.76518
rs2900660	A	C	-0.0017	0.5881	0.0003	3.064e-10	32.111	-0.0105031	0.593077	0.0156141	0.501156
rs293736	A	C	0.0018	0.2741	0.0003	1.778e-09	35.9999	0.0238903	0.277833	0.0171912	0.164627
rs2960455	A	G	0.0043	0.7148	0.0003	2.052e-46	205.444	-0.0224442	0.714242	0.0168865	0.183809
rs2976178	C	G	-0.0028	0.756	0.0003	2.691e-18	87.1109	-0.0106827	0.751151	0.0175378	0.542442
rs2991341	T	C	-0.002	0.4134	0.0003	1.841e-12	44.4444	-0.00643052	0.402626	0.0156534	0.681214
rs303938	T	G	-0.0027	0.5975	0.0003	8.646e-22	80.9998	-0.000929594	0.599757	0.0157092	0.952813
rs3107155	T	C	-0.0018	0.395	0.0003	3.651e-10	35.9999	0.00707072	0.403167	0.0155626	0.649584
rs315986	T	C	-0.0072	0.8911	0.0004	1.376e-59	323.999	-0.0156893	0.896187	0.0251137	0.53215
rs327508	A	G	0.0023	0.205	0.0003	4.855e-11	58.7777	0.00137758	0.207566	0.0190624	0.942389
rs34053392	A	G	0.0015	0.4196	0.0003	4.412e-08	24.9999	-0.0147776	0.41055	0.0159995	0.355679
rs34188292	C	G	-0.0019	0.2651	0.0003	9.366e-09	40.111	-0.0307516	0.249665	0.0176838	0.082041
rs34221697	A	G	-0.0054	0.029	0.0008	1.125e-10	45.5624	-0.0469515	0.0289566	0.045981	0.307204
rs34442537	C	G	0.0021	0.6788	0.0003	1.307e-12	48.9999	0.00930235	0.679332	0.0166625	0.576652
rs34642860	T	C	0.0021	0.3054	0.0003	1.439e-12	48.9999	0.00647172	0.287894	0.0169245	0.702173
rs34707165	A	T	-0.0019	0.6654	0.0003	1.176e-11	40.111	0.0154226	0.662409	0.016176	0.340377
rs35072105	A	G	-0.002	0.5391	0.0003	7.744e-13	44.4444	-0.0167842	0.532531	0.0153104	0.272964
rs35320690	T	C	-0.0026	0.7225	0.0003	1.792e-17	75.111	-0.012291	0.721396	0.0168039	0.464511
rs35629566	C	G	0.0028	0.8244	0.0004	5.396e-14	48.9999	-0.0158253	0.824474	0.0200422	0.429762
rs357482	T	C	0.0024	0.1425	0.0004	3.791e-10	35.9999	-0.00150414	0.13944	0.0222592	0.946125
rs35917667	A	C	0.0022	0.2395	0.0003	8.983e-12	53.7777	0.00281853	0.23674	0.0178379	0.87445
rs35969577	T	G	-0.0061	0.4162	0.0003	4.43e-105	413.444	-0.000202308	0.418421	0.0157237	0.989734
rs3750082	A	T	0.0022	0.341	0.0003	4.203e-14	53.7777	0.0311742	0.336201	0.0161352	0.0533523
rs3774292	A	T	0.0029	0.6827	0.0003	5.373e-23	93.4443	0.0214385	0.678325	0.0163914	0.190902
rs3775932	A	C	-0.002	0.4965	0.0003	6.995e-14	44.4444	-0.027845	0.496104	0.0154682	0.071837
rs3791221	A	G	0.0022	0.6508	0.0003	1.39e-14	53.7777	-0.0114507	0.66009	0.0161428	0.478117
rs3793662	T	C	0.0021	0.8075	0.0004	1.188e-09	27.5624	-0.00602862	0.805053	0.0191358	0.752728
rs3795503	T	C	0.0024	0.3218	0.0003	1.57e-16	63.9999	0.0285042	0.306641	0.0168075	0.0898999
rs3797537	A	G	0.0021	0.7134	0.0003	1.875e-12	48.9999	0.0196837	0.705131	0.0168443	0.242577
rs3812036	T	C	-0.0071	0.252	0.0003	3.89e-109	560.11	0.011114	0.251601	0.0178855	0.534337
rs3824081	T	C	-0.0015	0.4783	0.0003	1.91e-08	24.9999	-0.0179564	0.482887	0.0154073	0.243837
rs3850625	A	G	0.005	0.119	0.0004	1.523e-31	156.25	-0.00604856	0.120031	0.0234518	0.796473
rs3871466	T	C	-0.0022	0.8652	0.0004	4.121e-08	30.2499	0.00869183	0.877067	0.0233709	0.709962
rs3904600	C	G	0.003	0.3706	0.0003	3.964e-26	99.9998	-0.00645743	0.375229	0.0158222	0.683182
rs3925584	T	C	-0.0053	0.5476	0.0003	9.309e-86	312.11	-0.00396627	0.537603	0.0153264	0.7958
rs41159	A	G	-0.0022	0.5983	0.0003	3.055e-15	53.7777	0.000631714	0.590173	0.01548	0.967449
rs41284816	T	G	-0.0084	0.0225	0.001	3.186e-17	70.5599	-0.00983754	0.0217628	0.0522375	0.850623
rs41303061	A	T	-0.003	0.9289	0.0005	8.673e-09	35.9999	0.0164487	0.929946	0.0299516	0.582885
rs4233651	A	C	-0.0019	0.341	0.0003	9.76e-12	40.111	-0.0133941	0.3336	0.0165336	0.417875
rs4290474	C	G	0.0032	0.1116	0.0004	6.799e-13	63.9999	0.00919175	0.10992	0.0243701	0.706045
rs429358	T	C	-0.0031	0.8429	0.0004	5.132e-16	60.0624	-0.0117362	0.861934	0.0219102	0.592201
rs4434960	A	T	0.0022	0.6153	0.0003	2.455e-15	53.7777	0.00322446	0.588459	0.015499	0.835196
rs4442348	A	G	0.0018	0.5065	0.0003	3.143e-11	35.9999	0.0286032	0.517636	0.01525	0.060707
rs4489970	A	G	0.0028	0.108	0.0004	6.378e-11	48.9999	-0.0156323	0.103352	0.0251592	0.534379
rs4567937	A	G	-0.0034	0.3182	0.0003	8.914e-31	128.444	-0.00422807	0.311479	0.0165318	0.798142
rs4617830	A	C	0.0024	0.7816	0.0003	2.582e-13	63.9999	-0.00159533	0.776661	0.0184451	0.931076
rs4656220	T	C	0.0019	0.3708	0.0003	4.403e-12	40.111	0.00837514	0.364614	0.0158565	0.597371
rs4705067	C	G	-0.0019	0.2087	0.0003	1.092e-08	40.111	-0.00524256	0.210784	0.0187856	0.780189
rs4735334	A	G	-0.0017	0.6982	0.0003	6.284e-09	32.111	0.00670051	0.699309	0.0168171	0.690309
rs4744712	A	C	-0.0049	0.399	0.0003	1.261e-67	266.777	-0.00832607	0.402585	0.0154228	0.589297
rs4786429	T	C	-0.0022	0.7059	0.0003	2.089e-13	53.7777	-0.00870637	0.699445	0.0167996	0.604286
rs4836732	T	C	0.0024	0.5286	0.0003	2.334e-18	63.9999	0.0188659	0.518195	0.0154932	0.223343
rs4859682	A	C	-0.0079	0.4477	0.0003	4.1e-187	693.443	-0.0127108	0.442633	0.0154182	0.409711
rs4869831	C	G	-0.0021	0.2091	0.0003	4.658e-10	48.9999	-0.0257569	0.213658	0.0189517	0.174121
rs4871905	C	G	-0.0049	0.4165	0.0003	7.411e-72	266.777	0.00777645	0.418009	0.0154976	0.61582
rs4930319	C	G	-0.0034	0.3516	0.0003	5.037e-33	128.444	-0.000658872	0.355535	0.0161305	0.967418
rs4945268	T	C	-0.0024	0.84	0.0004	4.213e-11	35.9999	0.00244026	0.841208	0.0209574	0.907305
rs4946932	A	C	0.0028	0.3022	0.0003	4.224e-21	87.1109	-0.00338985	0.301831	0.0166315	0.838493
rs4952981	T	C	-0.0027	0.5041	0.0003	9.047e-23	80.9998	0.0190976	0.499569	0.0154784	0.21727
rs505966	A	G	0.0019	0.7302	0.0003	1.199e-09	40.111	-0.00457677	0.737873	0.0175052	0.793744
rs514595	T	C	-0.0035	0.1546	0.0004	3.088e-21	76.5623	0.0162844	0.153953	0.021069	0.439577
rs550057	T	C	0.0025	0.2572	0.0003	3.052e-16	69.4443	-0.0266415	0.256294	0.0174067	0.125887
rs55722796	T	C	-0.0057	0.7487	0.0003	9.468e-74	360.999	0.0032614	0.739574	0.0173861	0.851201
rs55842281	A	G	-0.0023	0.3576	0.0003	6.848e-16	58.7777	-0.011144	0.352006	0.0163208	0.494727
rs55879803	T	G	-0.0016	0.6803	0.0003	2.855e-08	28.4444	0.00561025	0.692384	0.0167952	0.73835
rs55924910	C	G	0.0026	0.8452	0.0004	2.924e-12	42.2499	0.00363677	0.842572	0.0210093	0.862571
rs55957832	C	G	0.0035	0.9488	0.0006	3.253e-08	34.0277	-0.020759	0.945572	0.033998	0.541468
rs56043887	T	C	-0.0021	0.5111	0.0003	6.924e-15	48.9999	-0.00561681	0.510473	0.0153092	0.7137
rs56065557	C	G	-0.0032	0.3109	0.0003	2.917e-27	113.778	0.012161	0.300636	0.0166917	0.466266
rs56255430	A	C	0.0036	0.9181	0.0005	6.934e-13	51.8399	-0.0532838	0.91823	0.0281914	0.0587483
rs57445665	A	G	0.0021	0.2055	0.0003	3.35e-10	48.9999	0.0351471	0.187631	0.0195721	0.0725306
rs58650092	A	C	0.0018	0.3923	0.0003	9.961e-11	35.9999	-0.0156482	0.383007	0.0158429	0.323294
rs59646751	T	G	-0.0023	0.3102	0.0003	1.023e-14	58.7777	-0.0128182	0.313313	0.0166136	0.44038
rs59860440	T	C	0.0022	0.33	0.0003	1.655e-13	53.7777	-0.00670049	0.339194	0.0163394	0.681745
rs60068692	A	G	0.0044	0.0492	0.0007	2.214e-10	39.5101	-0.0273025	0.0464861	0.0361663	0.4503
rs6011067	C	G	0.0036	0.9193	0.0005	7.76e-13	51.8399	-0.0232592	0.920591	0.0282698	0.410646
rs60503594	T	C	-0.0022	0.6616	0.0003	6.205e-15	53.7777	-0.000999004	0.662196	0.0160701	0.950431
rs6055748	A	G	-0.0018	0.6914	0.0003	6.314e-10	35.9999	0.00224555	0.697695	0.0169574	0.89465
rs60580012	T	C	-0.0019	0.334	0.0003	4.425e-11	40.111	-0.00510604	0.346107	0.0163206	0.754388
rs6072329	A	G	0.0018	0.3959	0.0003	8.721e-11	35.9999	-0.00664758	0.385676	0.0156258	0.670528
rs6127099	A	T	-0.0048	0.7204	0.0003	3.832e-52	255.999	0.0270106	0.730854	0.0178363	0.129935
rs61830291	A	C	-0.004	0.9021	0.0005	1.396e-17	63.9999	-0.000755656	0.912209	0.027119	0.97777
rs61927768	A	G	-0.0019	0.3004	0.0003	1.078e-10	40.111	-0.00564747	0.29517	0.0167415	0.735866
rs62120440	A	G	-0.0017	0.5219	0.0003	1.974e-10	32.111	0.0114302	0.518689	0.0152496	0.453533
rs62187541	A	G	-0.0037	0.9318	0.0005	1.23e-11	54.7599	0.00132787	0.934685	0.0309583	0.965787
rs62191888	T	G	0.0033	0.3266	0.0003	1.514e-30	121	0.0231965	0.322241	0.0162972	0.154638
rs62394289	A	G	0.0042	0.1184	0.0004	1.061e-23	110.25	0.00824498	0.129015	0.0229133	0.718971
rs62618693	T	C	0.0038	0.0441	0.0007	1.404e-08	29.4693	0.0625914	0.0453283	0.0366158	0.087375
rs6458868	T	C	-0.002	0.6471	0.0003	5.18e-13	44.4444	-0.017304	0.645307	0.0159858	0.27905
rs6481598	C	G	0.0021	0.7847	0.0003	1.865e-10	48.9999	0.0139376	0.79349	0.0189528	0.462104
rs6546861	T	C	0.0063	0.229	0.0003	3.738e-85	440.999	0.0189085	0.231611	0.0180439	0.294677
rs665731	T	C	-0.0022	0.1851	0.0004	6.197e-10	30.2499	0.0201574	0.169409	0.0209529	0.336033
rs66827546	A	G	-0.0025	0.2626	0.0003	2.595e-15	69.4443	0.0182133	0.255886	0.0173824	0.29473
rs6708702	A	G	-0.0019	0.3019	0.0003	4.609e-10	40.111	-0.00989313	0.310124	0.0165144	0.549133
rs6716446	A	G	0.0018	0.7546	0.0003	1.577e-08	35.9999	0.00347869	0.739063	0.0176566	0.843813
rs6820004	C	G	-0.0019	0.2608	0.0003	1.019e-09	40.111	-0.0112732	0.247065	0.017947	0.529914
rs693906	C	G	-0.004	0.1491	0.0004	2.024e-25	99.9998	-0.0162854	0.141596	0.0219386	0.457893
rs6968865	A	T	-0.0026	0.3711	0.0003	2.866e-20	75.111	0.00507688	0.375107	0.0159158	0.749738
rs700753	C	G	0.0034	0.3435	0.0003	2.299e-32	128.444	0.00401638	0.351845	0.0161331	0.803397
rs7019647	A	G	0.0021	0.7347	0.0003	1.853e-12	48.9999	-0.0323941	0.736991	0.0173866	0.0624398
rs7036795	T	C	-0.0022	0.8008	0.0003	2.218e-10	53.7777	-0.00532452	0.802855	0.0193336	0.783007
rs7084764	A	G	0.0028	0.4975	0.0003	2.794e-24	87.1109	0.0200891	0.487317	0.0152207	0.186884
rs7096715	T	C	-0.0019	0.4217	0.0003	8.985e-12	40.111	0.0162949	0.419353	0.0154039	0.290128
rs7117020	T	G	-0.0019	0.5545	0.0003	4.098e-12	40.111	-0.00840843	0.545015	0.0153246	0.583219
rs71606723	A	T	0.0024	0.7697	0.0003	6.574e-14	63.9999	-0.0111783	0.781793	0.018546	0.546686
rs7210770	A	G	-0.0017	0.5949	0.0003	2.963e-09	32.111	3.10889e-05	0.60609	0.0159705	0.998447
rs7247977	T	C	-0.0049	0.6056	0.0003	2.404e-71	266.777	0.0220003	0.604612	0.0156388	0.159494
rs72683923	T	C	-0.0074	0.9801	0.001	2.734e-13	54.7599	-0.0446028	0.981714	0.0573532	0.436754
rs72706148	T	C	-0.0069	0.0182	0.0012	2.027e-09	33.0624	0.0144547	0.0145034	0.0641303	0.821671
rs72757811	T	C	-0.0016	0.645	0.0003	2.17e-08	28.4444	-0.00585021	0.646567	0.0160287	0.715124
rs72801873	A	G	0.0065	0.9688	0.0008	1.165e-16	66.0155	0.0298283	0.969547	0.0446343	0.503954
rs728538	T	G	0.0023	0.8259	0.0004	1.097e-10	33.0624	-0.025392	0.83563	0.0207946	0.222053
rs72868882	T	G	-0.0034	0.0653	0.0006	2.269e-09	32.111	0.0377358	0.058966	0.0323608	0.243576
rs72898623	A	G	-0.0031	0.1117	0.0004	5.311e-13	60.0624	0.0196606	0.111963	0.0244172	0.420708
rs72912510	A	G	-0.0026	0.204	0.0003	1.164e-13	75.111	-0.0128079	0.197682	0.0195402	0.51217
rs73116888	T	C	-0.004	0.0995	0.0005	1.024e-17	63.9999	0.0473569	0.0834744	0.0276917	0.087238
rs73119306	A	G	-0.0031	0.7547	0.0003	7.043e-23	106.778	-0.0093025	0.771496	0.0183162	0.611535
rs7314664	T	C	-0.0022	0.8685	0.0004	4.208e-08	30.2499	0.0056929	0.870006	0.0227631	0.802515
rs73245338	T	G	0.0034	0.0645	0.0006	1.069e-09	32.111	0.0275957	0.0659102	0.0309076	0.37194
rs7326821	A	G	0.0023	0.8264	0.0004	2.123e-10	33.0624	-0.0324704	0.831352	0.0206091	0.115132
rs736820	A	G	-0.0018	0.3742	0.0003	1.025e-10	35.9999	0.0179445	0.360884	0.016037	0.263164
rs74424138	A	C	-0.0026	0.1239	0.0004	1.497e-09	42.2499	0.0064756	0.119021	0.0238304	0.785824
rs7492724	A	G	0.002	0.7082	0.0003	7.292e-12	44.4444	-0.0122994	0.712069	0.0169444	0.467919
rs750714	A	G	-0.0019	0.4238	0.0003	6.762e-12	40.111	0.00987569	0.425608	0.0156736	0.528638
rs7516435	A	G	0.0031	0.6884	0.0003	5.055e-26	106.778	0.0226697	0.69215	0.016602	0.172103
rs7536433	T	C	0.0025	0.2111	0.0003	1.881e-13	69.4443	-0.00994968	0.216975	0.0186134	0.592964
rs75501914	A	G	0.0033	0.0656	0.0006	1.115e-08	30.2499	-0.0561614	0.0638414	0.0315245	0.074828
rs7565830	A	G	-0.0018	0.7246	0.0003	2.812e-09	35.9999	-0.02783	0.730458	0.0171388	0.104418
rs7591218	A	G	0.0018	0.3042	0.0003	1.536e-09	35.9999	-0.00599741	0.30566	0.0165447	0.716981
rs76004499	C	G	-0.0067	0.9736	0.0009	3.719e-13	55.4196	-0.0200837	0.979728	0.054091	0.710418
rs76273615	A	G	0.003	0.8691	0.0004	1.807e-13	56.2499	-0.0329918	0.876989	0.0234038	0.158636
rs76299412	A	G	0.0022	0.1511	0.0004	1.254e-08	30.2499	0.0236109	0.151975	0.0213986	0.269861
rs7667050	T	C	0.0019	0.4692	0.0003	4.087e-12	40.111	-0.0151146	0.470913	0.0155288	0.330389
rs7727632	T	C	-0.0025	0.1044	0.0004	3.211e-08	39.0624	-0.0230132	0.106684	0.0248305	0.354024
rs7740107	A	T	0.0029	0.738	0.0003	7.193e-22	93.4443	0.00146889	0.741514	0.017436	0.932862
rs7744658	A	G	-0.0024	0.8687	0.0004	2.684e-09	35.9999	-0.025146	0.86956	0.0226541	0.267
rs77770952	C	G	-0.0046	0.0378	0.0007	2.44e-10	43.1836	-0.0367312	0.0385266	0.0391476	0.348103
rs77924615	A	G	0.0106	0.1984	0.0003	2.15e-200	1248.44	-0.00944176	0.192303	0.0197466	0.632547
rs78054198	T	G	0.0022	0.1399	0.0004	4.822e-08	30.2499	0.0333077	0.141105	0.0219506	0.129167
rs78099806	C	G	-0.0042	0.961	0.0007	3.919e-09	35.9999	0.0393576	0.960303	0.0392046	0.315425
rs78444298	A	G	-0.012	0.0193	0.001	4.444e-31	144	0.0463571	0.0179326	0.0577047	0.421772
rs784504	C	G	0.0022	0.807	0.0004	1.714e-09	30.2499	0.00464427	0.816054	0.0198728	0.815218
rs78660602	A	G	-0.0055	0.9066	0.0005	2.568e-31	121	0.00521185	0.912319	0.026848	0.846078
rs79270185	T	C	0.0058	0.0261	0.0009	1.486e-11	41.5308	-0.0309567	0.0273145	0.04702	0.510299
rs79346194	A	G	-0.0021	0.6921	0.0003	7.074e-13	48.9999	-0.00383913	0.704877	0.0167736	0.818963
rs7953798	T	G	-0.0045	0.09	0.0005	6.431e-21	80.9998	0.00395443	0.0891326	0.0270274	0.883675
rs79760705	T	G	0.0062	0.1115	0.0004	1.082e-46	240.25	-0.0244807	0.104596	0.0248137	0.32385
rs7983636	A	G	0.0032	0.0758	0.0005	6.554e-10	40.9599	-0.0144636	0.071532	0.0294071	0.622832
rs79926430	T	C	0.0029	0.074	0.0005	2.91e-08	33.6399	0.0217657	0.0755545	0.0293465	0.458282
rs8001243	A	G	0.0023	0.7108	0.0003	7.59e-14	58.7777	-0.0127037	0.711311	0.0169586	0.453798
rs80282103	A	T	0.0083	0.9181	0.0005	2.608e-62	275.559	-0.0519071	0.915437	0.0274737	0.0588463
rs80301631	C	G	-0.0048	0.03	0.0008	1.759e-08	35.9999	0.0393667	0.026777	0.0477269	0.409466
rs8046545	A	G	-0.0017	0.6435	0.0003	2.426e-09	32.111	-0.0067978	0.654494	0.0161679	0.674157
rs807624	T	G	0.0036	0.3489	0.0003	3.089e-37	144	0.00252637	0.349323	0.0161342	0.875572
rs81205	A	C	0.003	0.5375	0.0003	3.319e-26	99.9998	-0.0127063	0.53789	0.0160231	0.427777
rs849086	A	G	0.0019	0.2802	0.0003	2.038e-10	40.111	0.00085545	0.288527	0.0171795	0.960286
rs881858	A	G	-0.0055	0.6967	0.0003	4.036e-77	336.11	-0.0280583	0.701764	0.0167472	0.0938552
rs9307594	A	G	0.0018	0.528	0.0003	1.742e-11	35.9999	0.0066639	0.53205	0.0154826	0.666895
rs9333592	T	C	0.0053	0.0779	0.0005	9.512e-22	112.36	-0.0486227	0.0766264	0.0290266	0.0939126
rs9373056	T	C	0.0029	0.32	0.0003	2.097e-23	93.4443	0.00889897	0.319538	0.0163724	0.586761
rs9419939	A	G	0.0029	0.188	0.0004	2.769e-16	52.5624	0.0328554	0.177533	0.0201879	0.103636
rs9465741	A	C	0.0023	0.5438	0.0003	1.92e-16	58.7777	-0.00324013	0.538369	0.0152157	0.831368
rs952151	A	G	-0.0023	0.2341	0.0003	3.859e-13	58.7777	-0.00205567	0.247274	0.0180879	0.909516
rs9521720	C	G	-0.0021	0.4005	0.0003	1.168e-13	48.9999	0.011137	0.400703	0.0158902	0.483382
rs9543135	A	G	0.0022	0.8314	0.0004	1.738e-09	30.2499	0.0188504	0.825391	0.0201876	0.350426
rs9652384	A	G	0.0016	0.4236	0.0003	2.481e-09	28.4444	0.0220805	0.422902	0.015531	0.155111
rs9784041	T	C	0.0022	0.1604	0.0004	8.132e-09	30.2499	0.00833112	0.162241	0.02075	0.688053
rs9823161	A	G	0.0025	0.6871	0.0003	4.347e-15	69.4443	-0.0127852	0.693213	0.0168692	0.448509
rs9868185	A	G	0.0029	0.5316	0.0003	3.858e-26	93.4443	0.00857349	0.538518	0.0153593	0.576712
rs9894634	T	C	-0.0019	0.6003	0.0003	2.839e-12	40.111	0.0142663	0.600677	0.0156857	0.36308
rs9925773	A	G	-0.0028	0.2721	0.0003	1.04e-18	87.1109	-0.0121463	0.271945	0.0171684	0.47927
rs9932625	A	G	-0.0033	0.2295	0.0003	4.663e-25	121	-0.00546293	0.217894	0.0182926	0.765214
rs9934475	A	G	0.0018	0.4155	0.0003	5.408e-11	35.9999	0.0193468	0.412122	0.0158376	0.221868
rs9960465	T	C	0.0035	0.2085	0.0003	2.359e-26	136.111	-0.0137527	0.205785	0.0188666	0.466036
Alpha-ketoglutarate to proline ratio
rs10093614	A	G	-0.0018	0.3896	0.0003	2.198e-10	35.9999	-0.00163673	0.394161	0.0156646	0.916784
rs10111039	A	G	0.0016	0.5952	0.0003	4.115e-09	28.4444	0.000381723	0.60245	0.0155731	0.980445
rs10142359	A	G	0.0021	0.514	0.0003	7.937e-15	48.9999	-0.0168373	0.506358	0.0151249	0.265616
rs10151563	A	G	-0.0019	0.6048	0.0003	1.156e-11	40.111	-0.0273259	0.60997	0.0156225	0.080267
rs10163551	T	C	-0.0023	0.3017	0.0003	1.46e-14	58.7777	-0.028615	0.296902	0.0166141	0.0850085
rs10224002	A	G	0.0077	0.7152	0.0003	3.55e-142	658.776	0.0025922	0.714969	0.0170061	0.878849
rs10283362	T	C	0.0021	0.1581	0.0004	2.24e-08	27.5624	0.0349671	0.16132	0.020685	0.0909411
rs1042752	A	G	0.0018	0.538	0.0003	7.078e-11	35.9999	-0.00225063	0.533894	0.0151762	0.882106
rs10430743	T	G	0.0027	0.4278	0.0003	1.676e-22	80.9998	0.0205324	0.427564	0.0152898	0.179311
rs10492436	T	C	0.002	0.3924	0.0003	6.432e-13	44.4444	0.0129688	0.390822	0.0154375	0.400861
rs10498755	T	C	-0.0043	0.0826	0.0005	5.8e-18	73.9599	-0.0189012	0.0802058	0.0280385	0.500238
rs10846156	T	G	-0.004	0.8037	0.0003	4.127e-31	177.777	0.0167128	0.80268	0.0190694	0.380804
rs10849077	A	G	-0.0025	0.1433	0.0004	1.698e-08	39.0624	0.0417123	0.138072	0.0220939	0.0590312
rs10851885	A	G	0.0056	0.7514	0.0003	9.742e-69	348.444	-0.00389575	0.755386	0.0177111	0.825901
rs10862375	C	G	-0.0019	0.2762	0.0003	9.823e-10	40.111	-0.017362	0.272074	0.0167788	0.300781
rs1087289	T	G	0.0019	0.6103	0.0003	3.232e-10	40.111	-0.0112718	0.606144	0.015526	0.467842
rs10917374	C	G	0.0043	0.0719	0.0005	1.497e-16	73.9599	-0.0516519	0.0678654	0.0301245	0.0864154
rs10929380	A	G	-0.0019	0.3909	0.0003	8.418e-12	40.111	0.00730413	0.394137	0.0156209	0.640081
rs10994860	T	C	0.0044	0.1844	0.0004	3.503e-36	121	0.00473989	0.170362	0.0201783	0.814286
rs11062102	T	C	0.0041	0.3397	0.0003	2.321e-47	186.777	0.0161026	0.345025	0.0161323	0.318204
rs11071738	T	C	-0.0026	0.5276	0.0003	5.968e-21	75.111	0.00428091	0.520049	0.0151989	0.778205
rs11109717	T	C	-0.0017	0.6973	0.0003	8.401e-09	32.111	0.0269247	0.720545	0.0173011	0.119651
rs11150210	A	G	-0.0018	0.7505	0.0003	3.148e-08	35.9999	-0.0080852	0.744481	0.0173031	0.640308
rs111541038	T	C	0.0032	0.8591	0.0004	2.596e-14	63.9999	0.0137026	0.868249	0.0225518	0.543448
rs111653425	T	C	-0.0263	0.0124	0.0014	7.168e-82	352.902	-0.0752201	0.0105907	0.074409	0.312064
rs11166440	A	G	0.0024	0.6284	0.0003	3.853e-17	63.9999	-0.00796809	0.619168	0.0156335	0.610276
rs11186805	A	G	0.002	0.3731	0.0003	2.451e-12	44.4444	0.00200254	0.38377	0.0157696	0.898951
rs11261022	A	C	-0.0021	0.3578	0.0003	3.109e-14	48.9999	-0.0029558	0.366122	0.0156952	0.850621
rs112880707	T	C	0.0056	0.1006	0.0005	3.287e-34	125.44	-0.0329147	0.0956559	0.0257472	0.201116
rs113572081	C	G	-0.0028	0.1369	0.0004	9.217e-13	48.9999	0.00991982	0.138589	0.0216934	0.647474
rs1137844	C	G	-0.0021	0.6841	0.0003	7.864e-12	48.9999	-0.00126928	0.692246	0.0165883	0.939008
rs113956264	T	C	0.0075	0.033	0.0009	1.909e-18	69.4443	0.00983756	0.0317191	0.0432634	0.820122
rs114165349	C	G	0.0064	0.0261	0.0009	8.629e-13	50.5678	-0.0461756	0.0230331	0.0504592	0.360135
rs1145084	A	G	-0.0091	0.3762	0.0003	1e-200	920.109	0.0104564	0.363437	0.0159016	0.510818
rs11557049	T	C	-0.0044	0.0645	0.0006	8.727e-14	53.7777	-0.0123769	0.0677556	0.0299384	0.679306
rs11564722	T	C	0.0041	0.2406	0.0003	4.105e-35	186.777	0.0186309	0.246287	0.0178133	0.295609
rs11581292	T	C	-0.0017	0.4765	0.0003	6.669e-09	32.111	0.000563108	0.482684	0.015256	0.970556
rs115926813	A	G	-0.0055	0.0391	0.0007	1.004e-14	61.7346	-0.0226696	0.0379072	0.0398077	0.569033
rs11616030	A	C	-0.004	0.9119	0.0005	2.305e-16	63.9999	-0.0513906	0.916292	0.0274953	0.0616135
rs116339629	A	G	0.0083	0.0116	0.0015	2.397e-08	30.6177	-0.0691085	0.0110169	0.0725897	0.341075
rs116476169	C	G	-0.0056	0.0219	0.001	2.203e-08	31.3599	0.000561554	0.0201696	0.0536477	0.991648
rs1165227	T	C	0.0023	0.1612	0.0004	6.317e-10	33.0624	-0.0149862	0.15107	0.0211571	0.478741
rs11656085	T	C	0.0032	0.1517	0.0004	1.446e-15	63.9999	0.022479	0.145294	0.0217665	0.301727
rs11657044	T	C	-0.0082	0.1682	0.0004	6.7e-111	420.249	0.0151511	0.179024	0.020509	0.460058
rs11670056	T	C	-0.0034	0.0754	0.0005	1.42e-10	46.2399	-0.0542087	0.0802686	0.0278316	0.0514463
rs11694902	A	G	0.0041	0.1397	0.0004	1.464e-25	105.062	-0.0197795	0.143099	0.0216714	0.361399
rs11702255	A	G	-0.0017	0.3692	0.0003	9.655e-09	32.111	0.0273791	0.368424	0.0160556	0.0881451
rs11706370	A	G	0.0025	0.3128	0.0003	4.465e-17	69.4443	0.00528827	0.311047	0.0164225	0.747442
rs11747993	A	G	-0.0021	0.2516	0.0003	4.785e-10	48.9999	-0.0147384	0.256158	0.0174436	0.398156
rs11759908	T	C	-0.0027	0.4519	0.0003	2.567e-21	80.9998	0.010801	0.44008	0.0157073	0.49168
rs11786896	T	C	-0.0059	0.0493	0.0007	1.206e-19	71.0407	-0.0220028	0.0486348	0.0356957	0.53763
rs11791149	T	C	0.0023	0.8197	0.0004	1.236e-10	33.0624	0.00084075	0.823986	0.0198095	0.966147
rs11856829	T	C	0.0026	0.4616	0.0003	1.298e-20	75.111	-0.00591439	0.449364	0.0153488	0.699991
rs12145677	A	G	-0.0031	0.3037	0.0003	1.34e-25	106.778	0.0081711	0.285182	0.0169897	0.630555
rs12149228	T	C	-0.0029	0.1635	0.0004	3.37e-15	52.5624	-0.0261791	0.148896	0.0213522	0.220175
rs12190287	C	G	0.002	0.6231	0.0003	1.444e-12	44.4444	-0.0204652	0.640208	0.0164685	0.213981
rs12216582	C	G	-0.0018	0.7081	0.0003	1.056e-08	35.9999	0.00659314	0.720017	0.0169956	0.698066
rs12377027	A	G	-0.002	0.817	0.0004	1.414e-08	24.9999	-0.0253053	0.817217	0.0199514	0.204673
rs1242488	A	C	-0.0021	0.7403	0.0003	8.887e-12	48.9999	-0.0166186	0.74284	0.0173882	0.339203
rs12432201	T	C	0.0022	0.6926	0.0003	1.981e-13	53.7777	0.00407686	0.686999	0.0164183	0.803894
rs12439429	T	C	0.0017	0.5423	0.0003	1.633e-10	32.111	-0.000374118	0.53162	0.0151671	0.980321
rs12449763	A	T	-0.0022	0.7822	0.0003	1.204e-10	53.7777	0.00413656	0.792798	0.0190427	0.828032
rs12520984	C	G	0.0023	0.3214	0.0003	6.483e-16	58.7777	-0.0194018	0.325581	0.0161381	0.229272
rs12544197	A	G	-0.0016	0.491	0.0003	7.672e-09	28.4444	-0.00597391	0.483956	0.0154244	0.698533
rs1258179	A	G	-0.0021	0.4901	0.0003	5.052e-15	48.9999	0.0219658	0.480058	0.0151474	0.147021
rs1260326	T	C	0.0051	0.3929	0.0003	1.836e-74	288.999	0.0259005	0.412285	0.0154701	0.0940859
rs12713256	A	G	0.0021	0.7564	0.0003	3.472e-11	48.9999	0.0193187	0.75115	0.0176222	0.272959
rs12736457	C	G	0.0058	0.8706	0.0004	1.744e-45	210.25	-0.0034777	0.873789	0.0228246	0.878898
rs12916712	T	C	-0.0019	0.7261	0.0003	7.604e-10	40.111	0.0139522	0.723643	0.0168158	0.406705
rs12940987	A	G	-0.0048	0.7764	0.0003	2.766e-49	255.999	0.0155779	0.77283	0.0184778	0.399195
rs12942611	A	C	-0.0017	0.3542	0.0003	3.418e-09	32.111	-0.00384687	0.345228	0.016083	0.810959
rs13032786	C	G	0.0032	0.6961	0.0003	3.241e-27	113.778	-0.00145755	0.701527	0.0169247	0.931371
rs13047277	T	C	0.0024	0.71	0.0003	7.416e-16	63.9999	0.0102804	0.703247	0.0166094	0.535948
rs13064938	T	C	0.0032	0.3902	0.0003	2.029e-30	113.778	-0.00361726	0.385986	0.0156352	0.81704
rs13065446	T	C	-0.0045	0.6728	0.0003	7.426e-54	225	0.0193989	0.67915	0.0163438	0.235258
rs13157326	A	G	-0.0024	0.4722	0.0003	1.604e-16	63.9999	-0.0149386	0.458687	0.0156566	0.340011
rs13230509	C	G	-0.0064	0.6906	0.0003	1.03e-88	455.11	-0.0081637	0.688882	0.0171169	0.633407
rs13245051	A	G	-0.0019	0.4457	0.0003	2.799e-12	40.111	0.0258235	0.44118	0.015254	0.0904742
rs132641	A	G	-0.0024	0.1658	0.0004	2.239e-11	35.9999	0.00459151	0.174988	0.0198853	0.817392
rs139323761	C	G	0.0075	0.0269	0.001	2.08e-14	56.2499	-0.034693	0.0217498	0.0518644	0.503547
rs1453834	T	C	-0.0021	0.4001	0.0003	9.928e-14	48.9999	-0.0078266	0.398211	0.015651	0.617026
rs1458038	T	C	0.0031	0.2957	0.0003	6.88e-26	106.778	-0.0164651	0.297356	0.0167175	0.324673
rs148185902	A	G	-0.0128	0.0135	0.0013	4.923e-22	96.9465	-0.0769525	0.0115445	0.0710985	0.279103
rs151245	T	G	-0.002	0.6016	0.0003	4.803e-13	44.4444	-0.0079409	0.611172	0.0155602	0.609817
rs1519102	C	G	0.0018	0.6884	0.0003	1.744e-09	35.9999	0.0149801	0.682986	0.0164245	0.361737
rs1541938	T	C	0.0029	0.2637	0.0003	1.247e-20	93.4443	-0.000698511	0.258694	0.0172578	0.967714
rs1545837	T	C	-0.0021	0.6388	0.0003	1.44e-13	48.9999	0.0235477	0.639743	0.015733	0.134469
rs1548945	T	C	0.0038	0.4145	0.0003	1.958e-41	160.444	0.0291312	0.411076	0.0157621	0.0645752
rs1584028	T	C	0.0017	0.5643	0.0003	1.675e-10	32.111	-0.0112423	0.573524	0.0155886	0.470795
rs1585499	T	C	-0.0037	0.4569	0.0003	5.66e-42	152.111	-0.00108143	0.464891	0.0154459	0.944182
rs164747	T	G	0.0031	0.5684	0.0003	2.33e-30	106.778	0.0125582	0.535406	0.0152527	0.410311
rs16823029	A	C	-0.0053	0.0814	0.0005	3.354e-26	112.36	-0.0454959	0.0759878	0.0287396	0.113412
rs16874073	T	C	-0.0042	0.9513	0.0006	4.283e-11	48.9999	-0.0584946	0.950739	0.0352085	0.0966375
rs17050272	A	G	-0.0029	0.4193	0.0003	2.005e-25	93.4443	-0.0220999	0.420446	0.0153602	0.150213
rs1719935	A	G	0.0027	0.5317	0.0003	6.859e-23	80.9998	0.00242189	0.541087	0.015367	0.874769
rs17256228	T	C	-0.0056	0.1084	0.0004	9.445e-39	196	-0.0305955	0.104929	0.0246454	0.214448
rs17563	A	G	0.0018	0.4292	0.0003	5.613e-11	35.9999	-0.0114635	0.442203	0.0150927	0.447529
rs1757915	A	G	0.0024	0.3532	0.0003	7.836e-17	63.9999	-0.0074668	0.359443	0.0156447	0.633167
rs17602729	A	G	0.0027	0.1288	0.0004	1.696e-10	45.5624	0.00678191	0.13412	0.0224121	0.762195
rs1762416	A	G	0.0018	0.3447	0.0003	1.929e-09	35.9999	-0.0190022	0.348946	0.0160341	0.235974
rs1772976	T	C	0.0017	0.5183	0.0003	1.136e-09	32.111	-0.0181904	0.507056	0.015372	0.236673
rs1800574	T	C	-0.0063	0.03	0.0008	4.759e-15	62.0155	0.0602388	0.0260896	0.0474889	0.204626
rs1801251	A	G	0.0019	0.3571	0.0003	7.641e-12	40.111	-0.011689	0.344143	0.0159141	0.462639
rs1806649	T	C	0.0027	0.255	0.0003	1.167e-17	80.9998	-0.000536251	0.268354	0.0170664	0.974933
rs187355703	C	G	0.0117	0.9724	0.0009	6.668e-40	169	-0.0105216	0.978071	0.0523487	0.840706
rs1883991	A	C	-0.0028	0.6805	0.0003	2.476e-22	87.1109	-0.00844124	0.681442	0.0162472	0.603376
rs1887251	T	C	0.0029	0.3626	0.0003	1.691e-25	93.4443	0.000539429	0.367145	0.0159879	0.973085
rs188932739	T	C	-0.0093	0.9916	0.0017	4.805e-08	29.9273	-0.045553	0.993939	0.0979863	0.642009
rs1913641	T	G	-0.0021	0.4798	0.0003	2.83e-14	48.9999	0.0288244	0.487574	0.0150678	0.0557512
rs1994887	A	C	-0.002	0.2741	0.0003	6.766e-11	44.4444	0.00605962	0.265694	0.017394	0.727559
rs2053196	T	C	0.0018	0.7876	0.0003	3.626e-08	35.9999	-0.00617091	0.790508	0.0186151	0.740267
rs2068888	A	G	-0.0031	0.4504	0.0003	7.61e-30	106.778	0.0065082	0.455738	0.0151684	0.667877
rs2076668	A	G	-0.0039	0.3847	0.0003	6.91e-43	169	-0.0194898	0.382517	0.0155983	0.21149
rs2127206	T	C	0.0015	0.5672	0.0003	4.729e-08	25	-0.0194782	0.57088	0.0155012	0.208911
rs2184896	A	C	0.0019	0.4461	0.0003	9.626e-13	40.111	0.00940207	0.458191	0.0152662	0.537976
rs219781	T	G	0.0024	0.2567	0.0003	3.278e-15	63.9999	-0.011363	0.265955	0.0171093	0.506598
rs223308	A	G	-0.003	0.5179	0.0003	4.24e-28	99.9998	0.00579135	0.518451	0.0152644	0.704389
rs2235826	A	T	-0.0033	0.812	0.0004	2.046e-20	68.0624	-0.0247466	0.818341	0.0199622	0.215096
rs2239547	T	C	-0.0025	0.7345	0.0003	6.357e-16	69.4443	0.0174118	0.729038	0.016974	0.304988
rs2279463	A	G	0.0082	0.8637	0.0004	2.46e-94	420.249	-0.000822449	0.870113	0.0221544	0.970387
rs2293093	C	G	0.0027	0.8883	0.0004	2.196e-10	45.5624	0.0333925	0.890287	0.0244761	0.172477
rs2302316	A	G	0.0018	0.2353	0.0003	3.303e-08	35.9999	1.82669e-06	0.235639	0.0180819	0.999919
rs2306623	T	C	-0.0021	0.3319	0.0003	1.134e-12	48.9999	0.0112029	0.329693	0.0161958	0.489116
rs236326	A	T	0.0021	0.242	0.0003	5.9e-11	48.9999	-0.0123375	0.236547	0.0178378	0.489157
rs2411192	A	T	-0.0021	0.5909	0.0003	1.878e-14	48.9999	0.00352643	0.614561	0.0159599	0.825127
rs2412608	T	C	0.0033	0.4941	0.0003	8.42e-34	121	0.0235326	0.496875	0.0152103	0.121827
rs2452592	A	G	-0.0016	0.3619	0.0003	7.566e-09	28.4444	0.00969276	0.35622	0.0157574	0.538473
rs2544390	T	C	0.0016	0.374	0.0003	1.083e-08	28.4444	-0.00107467	0.382759	0.0155266	0.944819
rs2634675	A	G	0.0024	0.4522	0.0003	1.769e-17	63.9999	-0.012924	0.440556	0.015155	0.393776
rs2666831	A	T	0.0015	0.3858	0.0003	2.696e-08	25	0.0220571	0.380145	0.0157974	0.16264
rs267738	T	G	-0.0053	0.7849	0.0003	2.382e-57	312.11	0.0238654	0.796648	0.0186857	0.201531
rs2783971	A	C	-0.0027	0.4729	0.0003	5.902e-24	80.9998	0.00979765	0.462818	0.0152231	0.519832
rs278941	A	G	-0.0019	0.7179	0.0003	3.738e-10	40.111	0.0277881	0.710726	0.0169257	0.100639
rs2803959	T	C	0.0017	0.4453	0.0003	6.718e-10	32.111	0.00227965	0.429923	0.0153091	0.881626
rs2815367	A	G	-0.0019	0.6502	0.0003	5.207e-11	40.111	0.0037819	0.658262	0.0159115	0.812127
rs2823139	A	G	-0.0032	0.3387	0.0003	3.026e-29	113.778	-0.00515206	0.331947	0.0163813	0.753135
rs2834317	A	G	-0.0037	0.1521	0.0004	2.797e-22	85.5623	-0.0189255	0.150703	0.0213053	0.374379
rs284316	T	C	-0.0018	0.6619	0.0003	2.215e-09	35.9999	-0.00778626	0.650637	0.0162635	0.632112
rs28493806	A	G	-0.0015	0.6243	0.0003	4.5e-08	25	-0.00992939	0.608664	0.0155157	0.522201
rs2878889	A	G	-0.0018	0.5522	0.0003	3.654e-11	35.9999	0.0133878	0.551482	0.0152227	0.379149
rs2899333	A	G	-0.0019	0.281	0.0003	1.124e-10	40.111	-0.0024562	0.27931	0.0169202	0.884582
rs2900660	A	C	-0.0017	0.5881	0.0003	3.064e-10	32.111	0.00785402	0.593352	0.0154887	0.612099
rs293736	A	C	0.0018	0.2741	0.0003	1.778e-09	35.9999	0.000530198	0.277743	0.0170566	0.975202
rs2960455	A	G	0.0043	0.7148	0.0003	2.052e-46	205.444	0.00964006	0.714797	0.0167598	0.565164
rs2976178	C	G	-0.0028	0.756	0.0003	2.691e-18	87.1109	-0.0136502	0.751063	0.0173832	0.432307
rs2991341	T	C	-0.002	0.4134	0.0003	1.841e-12	44.4444	0.0064377	0.402768	0.0155244	0.678374
rs303938	T	G	-0.0027	0.5975	0.0003	8.646e-22	80.9998	0.0153174	0.599561	0.0155762	0.32542
rs3107155	T	C	-0.0018	0.395	0.0003	3.651e-10	35.9999	0.0150446	0.403309	0.0154258	0.329416
rs315986	T	C	-0.0072	0.8911	0.0004	1.376e-59	323.999	0.0130127	0.896252	0.0249047	0.601322
rs327508	A	G	0.0023	0.205	0.0003	4.855e-11	58.7777	0.00482228	0.20762	0.0188962	0.79857
rs34188292	C	G	-0.0019	0.2651	0.0003	9.366e-09	40.111	-0.0107689	0.249756	0.0175427	0.539302
rs34221697	A	G	-0.0054	0.029	0.0008	1.125e-10	45.5624	-0.0551162	0.0287809	0.0457215	0.228019
rs34442537	C	G	0.0021	0.6788	0.0003	1.307e-12	48.9999	-0.0167004	0.679446	0.0165262	0.312235
rs34642860	T	C	0.0021	0.3054	0.0003	1.439e-12	48.9999	-0.00460965	0.287646	0.0168079	0.783889
rs34707165	A	T	-0.0019	0.6654	0.0003	1.176e-11	40.111	0.0273951	0.662663	0.016043	0.0877085
rs35072105	A	G	-0.002	0.5391	0.0003	7.744e-13	44.4444	0.000969029	0.532423	0.0151851	0.949118
rs35320690	T	C	-0.0026	0.7225	0.0003	1.792e-17	75.111	-0.0224003	0.721239	0.0166544	0.178622
rs35629566	C	G	0.0028	0.8244	0.0004	5.396e-14	48.9999	-0.0266229	0.824799	0.0198905	0.180743
rs357482	T	C	0.0024	0.1425	0.0004	3.791e-10	35.9999	0.0205121	0.139598	0.022062	0.352502
rs35917667	A	C	0.0022	0.2395	0.0003	8.983e-12	53.7777	0.0322435	0.236893	0.0176826	0.0682339
rs35969577	T	G	-0.0061	0.4162	0.0003	4.43e-105	413.444	-0.0110839	0.418785	0.0155982	0.477339
rs3744131	A	G	0.0017	0.666	0.0003	2.999e-09	32.111	-0.0238657	0.668603	0.0160165	0.136205
rs3750082	A	T	0.0022	0.341	0.0003	4.203e-14	53.7777	0.010919	0.336308	0.0159991	0.494935
rs3774292	A	T	0.0029	0.6827	0.0003	5.373e-23	93.4443	0.00628761	0.67819	0.0162523	0.698848
rs3775932	A	C	-0.002	0.4965	0.0003	6.995e-14	44.4444	-0.0227714	0.496584	0.0153403	0.137698
rs3791221	A	G	0.0022	0.6508	0.0003	1.39e-14	53.7777	-0.0245331	0.659913	0.0160111	0.125461
rs3793662	T	C	0.0021	0.8075	0.0004	1.188e-09	27.5624	-0.00122181	0.804845	0.0189668	0.948637
rs3795503	T	C	0.0024	0.3218	0.0003	1.57e-16	63.9999	0.00977344	0.306743	0.0166761	0.557827
rs3797537	A	G	0.0021	0.7134	0.0003	1.875e-12	48.9999	-0.000194054	0.705422	0.0167137	0.990736
rs3812036	T	C	-0.0071	0.252	0.0003	3.89e-109	560.11	-0.0155777	0.251759	0.0177342	0.379728
rs3814828	A	G	0.0021	0.3841	0.0003	4.689e-13	48.9999	-0.0216559	0.384939	0.0157833	0.17004
rs3824081	T	C	-0.0015	0.4783	0.0003	1.91e-08	24.9999	-0.0269598	0.482541	0.0152837	0.0777397
rs3850625	A	G	0.005	0.119	0.0004	1.523e-31	156.25	0.00195652	0.120065	0.0232624	0.932972
rs3871466	T	C	-0.0022	0.8652	0.0004	4.121e-08	30.2499	-0.00498505	0.876966	0.0231524	0.829522
rs3904600	C	G	0.003	0.3706	0.0003	3.964e-26	99.9998	0.00215031	0.374939	0.0156859	0.890963
rs3925584	T	C	-0.0053	0.5476	0.0003	9.309e-86	312.11	0.0147037	0.537931	0.0151917	0.333106
rs41159	A	G	-0.0022	0.5983	0.0003	3.055e-15	53.7777	-0.0157948	0.589956	0.0153485	0.303444
rs41284816	T	G	-0.0084	0.0225	0.001	3.186e-17	70.5599	0.0352292	0.0217523	0.051807	0.496499
rs41303061	A	T	-0.003	0.9289	0.0005	8.673e-09	35.9999	-0.0343024	0.929845	0.0296789	0.24777
rs4233651	A	C	-0.0019	0.341	0.0003	9.76e-12	40.111	-0.00300772	0.333559	0.0164032	0.854514
rs4290474	C	G	0.0032	0.1116	0.0004	6.799e-13	63.9999	-0.0336805	0.10987	0.0241625	0.163344
rs429358	T	C	-0.0031	0.8429	0.0004	5.132e-16	60.0624	0.0250668	0.861858	0.021728	0.248638
rs4434960	A	T	0.0022	0.6153	0.0003	2.455e-15	53.7777	0.0150841	0.588663	0.0153705	0.32641
rs4442348	A	G	0.0018	0.5065	0.0003	3.143e-11	35.9999	0.00873584	0.517615	0.0151164	0.563327
rs4489970	A	G	0.0028	0.108	0.0004	6.378e-11	48.9999	0.00640305	0.103347	0.0249453	0.797423
rs4567937	A	G	-0.0034	0.3182	0.0003	8.914e-31	128.444	-0.0126893	0.311348	0.0163919	0.438862
rs4656220	T	C	0.0019	0.3708	0.0003	4.403e-12	40.111	-0.0201413	0.364788	0.0157142	0.199938
rs4705067	C	G	-0.0019	0.2087	0.0003	1.092e-08	40.111	-0.00944694	0.210908	0.0186208	0.611922
rs4735334	A	G	-0.0017	0.6982	0.0003	6.284e-09	32.111	-0.00180295	0.699465	0.0166812	0.91393
rs4744712	A	C	-0.0049	0.399	0.0003	1.261e-67	266.777	-0.000551641	0.402603	0.0153045	0.971247
rs4786429	T	C	-0.0022	0.7059	0.0003	2.089e-13	53.7777	0.0130538	0.698987	0.0166537	0.433137
rs4836732	T	C	0.0024	0.5286	0.0003	2.334e-18	63.9999	-0.0238638	0.518176	0.0153616	0.12031
rs4859682	A	C	-0.0079	0.4477	0.0003	4.1e-187	693.443	0.0125315	0.442622	0.015297	0.412663
rs4869831	C	G	-0.0021	0.2091	0.0003	4.658e-10	48.9999	-0.0272532	0.213953	0.0187836	0.146805
rs4871905	C	G	-0.0049	0.4165	0.0003	7.411e-72	266.777	-0.00503688	0.418369	0.0153586	0.742947
rs4930319	C	G	-0.0034	0.3516	0.0003	5.037e-33	128.444	0.0250152	0.35593	0.0159885	0.117682
rs4945268	T	C	-0.0024	0.84	0.0004	4.213e-11	35.9999	-0.00284702	0.841085	0.0207734	0.89099
rs4946932	A	C	0.0028	0.3022	0.0003	4.224e-21	87.1109	0.00924437	0.301799	0.0164877	0.575014
rs4952981	T	C	-0.0027	0.5041	0.0003	9.047e-23	80.9998	0.0160894	0.499753	0.0153406	0.294263
rs505966	A	G	0.0019	0.7302	0.0003	1.199e-09	40.111	-0.0095857	0.737876	0.0173564	0.580753
rs514595	T	C	-0.0035	0.1546	0.0004	3.088e-21	76.5623	0.00174606	0.154005	0.0208961	0.933407
rs550057	T	C	0.0025	0.2572	0.0003	3.052e-16	69.4443	-0.0206705	0.256217	0.0172706	0.23136
rs55722796	T	C	-0.0057	0.7487	0.0003	9.468e-74	360.999	-0.0141132	0.739217	0.0172438	0.4131
rs55879803	T	G	-0.0016	0.6803	0.0003	2.855e-08	28.4444	0.00586996	0.692193	0.0166518	0.724455
rs55924910	C	G	0.0026	0.8452	0.0004	2.924e-12	42.2499	0.00729004	0.84233	0.0208117	0.726124
rs55957832	C	G	0.0035	0.9488	0.0006	3.253e-08	34.0277	0.0273637	0.945446	0.0336775	0.416493
rs56043887	T	C	-0.0021	0.5111	0.0003	6.924e-15	48.9999	0.00421008	0.511044	0.0151841	0.781574
rs56065557	C	G	-0.0032	0.3109	0.0003	2.917e-27	113.778	0.0144459	0.300539	0.016547	0.382652
rs56252444	T	G	-0.0031	0.6208	0.0003	9.083e-29	106.778	-0.0123547	0.623864	0.0156339	0.429384
rs56255430	A	C	0.0036	0.9181	0.0005	6.934e-13	51.8399	-0.0209068	0.918406	0.0280029	0.45531
rs57445665	A	G	0.0021	0.2055	0.0003	3.35e-10	48.9999	-0.00201202	0.187616	0.019421	0.917487
rs58650092	A	C	0.0018	0.3923	0.0003	9.961e-11	35.9999	-0.00214333	0.383288	0.0157167	0.891527
rs59646751	T	G	-0.0023	0.3102	0.0003	1.023e-14	58.7777	-0.016459	0.313576	0.0164718	0.317685
rs59860440	T	C	0.0022	0.33	0.0003	1.655e-13	53.7777	-0.00265936	0.339458	0.0161912	0.869537
rs60068692	A	G	0.0044	0.0492	0.0007	2.214e-10	39.5101	0.0159891	0.046533	0.0358457	0.655559
rs6011067	C	G	0.0036	0.9193	0.0005	7.76e-13	51.8399	0.00902854	0.920346	0.0279755	0.7469
rs60503594	T	C	-0.0022	0.6616	0.0003	6.205e-15	53.7777	-0.0114317	0.662025	0.0159358	0.473153
rs6055748	A	G	-0.0018	0.6914	0.0003	6.314e-10	35.9999	0.00505461	0.697702	0.0168213	0.763804
rs60580012	T	C	-0.0019	0.334	0.0003	4.425e-11	40.111	0.0155617	0.345888	0.0161785	0.336113
rs6072329	A	G	0.0018	0.3959	0.0003	8.721e-11	35.9999	-0.011148	0.385534	0.0154961	0.47189
rs6127099	A	T	-0.0048	0.7204	0.0003	3.832e-52	255.999	-0.0150768	0.731297	0.0176902	0.394065
rs61830291	A	C	-0.004	0.9021	0.0005	1.396e-17	63.9999	0.0319178	0.912188	0.0268838	0.235129
rs61927768	A	G	-0.0019	0.3004	0.0003	1.078e-10	40.111	0.0277148	0.295244	0.0166003	0.0950117
rs62120440	A	G	-0.0017	0.5219	0.0003	1.974e-10	32.111	-0.0108289	0.51855	0.0151274	0.474089
rs62187541	A	G	-0.0037	0.9318	0.0005	1.23e-11	54.7599	0.0469788	0.934716	0.0306972	0.12592
rs62191888	T	G	0.0033	0.3266	0.0003	1.514e-30	121	-0.0113829	0.322256	0.0161664	0.481365
rs62394289	A	G	0.0042	0.1184	0.0004	1.061e-23	110.25	0.0348038	0.12913	0.0227083	0.125363
rs62618693	T	C	0.0038	0.0441	0.0007	1.404e-08	29.4693	0.0415943	0.0453116	0.0362646	0.251395
rs6458868	T	C	-0.002	0.6471	0.0003	5.18e-13	44.4444	0.00826552	0.645217	0.015852	0.602076
rs6481598	C	G	0.0021	0.7847	0.0003	1.865e-10	48.9999	-0.0251714	0.7935	0.0187936	0.180454
rs6546861	T	C	0.0063	0.229	0.0003	3.738e-85	440.999	0.0318312	0.231842	0.0178889	0.0751769
rs665731	T	C	-0.0022	0.1851	0.0004	6.197e-10	30.2499	0.00721099	0.16933	0.0207928	0.728739
rs66827546	A	G	-0.0025	0.2626	0.0003	2.595e-15	69.4443	0.0256299	0.255748	0.017228	0.136833
rs6708702	A	G	-0.0019	0.3019	0.0003	4.609e-10	40.111	0.00242005	0.31011	0.0163813	0.882554
rs6716446	A	G	0.0018	0.7546	0.0003	1.577e-08	35.9999	0.0109249	0.739317	0.017529	0.53312
rs6820004	C	G	-0.0019	0.2608	0.0003	1.019e-09	40.111	-0.0111985	0.247027	0.0177898	0.529029
rs693906	C	G	-0.004	0.1491	0.0004	2.024e-25	99.9998	0.00268335	0.141862	0.0217405	0.90177
rs6968865	A	T	-0.0026	0.3711	0.0003	2.866e-20	75.111	0.00197073	0.375184	0.0157892	0.90067
rs700753	C	G	0.0034	0.3435	0.0003	2.299e-32	128.444	-0.00715214	0.351351	0.0159925	0.654717
rs7019647	A	G	0.0021	0.7347	0.0003	1.853e-12	48.9999	-0.00968887	0.737476	0.0172627	0.57462
rs7036795	T	C	-0.0022	0.8008	0.0003	2.218e-10	53.7777	-0.00947624	0.802787	0.0191714	0.621101
rs7084764	A	G	0.0028	0.4975	0.0003	2.794e-24	87.1109	0.0161204	0.487107	0.0150962	0.285589
rs7096715	T	C	-0.0019	0.4217	0.0003	8.985e-12	40.111	-0.0123114	0.419835	0.0152722	0.420167
rs7117020	T	G	-0.0019	0.5545	0.0003	4.098e-12	40.111	4.63091e-05	0.54524	0.0152017	0.997569
rs71606723	A	T	0.0024	0.7697	0.0003	6.574e-14	63.9999	-0.012346	0.781775	0.0183906	0.502017
rs7210770	A	G	-0.0017	0.5949	0.0003	2.963e-09	32.111	-0.00566917	0.606041	0.0158384	0.720389
rs7247977	T	C	-0.0049	0.6056	0.0003	2.404e-71	266.777	0.00723685	0.604731	0.0154991	0.640556
rs72683923	T	C	-0.0074	0.9801	0.001	2.734e-13	54.7599	-0.043676	0.981732	0.0568982	0.442714
rs72706148	T	C	-0.0069	0.0182	0.0012	2.027e-09	33.0624	-0.0959825	0.014537	0.0635118	0.130724
rs72757811	T	C	-0.0016	0.645	0.0003	2.17e-08	28.4444	-0.0219128	0.64642	0.0158929	0.167964
rs72801873	A	G	0.0065	0.9688	0.0008	1.165e-16	66.0155	0.0767247	0.969477	0.0442047	0.0826225
rs728538	T	G	0.0023	0.8259	0.0004	1.097e-10	33.0624	0.00867508	0.835676	0.0206091	0.673802
rs72868882	T	G	-0.0034	0.0653	0.0006	2.269e-09	32.111	-0.0190934	0.0588592	0.0321117	0.552116
rs72898623	A	G	-0.0031	0.1117	0.0004	5.311e-13	60.0624	0.01773	0.11222	0.0241766	0.463341
rs72912510	A	G	-0.0026	0.204	0.0003	1.164e-13	75.111	-0.0224871	0.197776	0.0193688	0.245644
rs73116888	T	C	-0.004	0.0995	0.0005	1.024e-17	63.9999	0.00853144	0.0834242	0.0274669	0.756099
rs73119306	A	G	-0.0031	0.7547	0.0003	7.043e-23	106.778	-0.00489739	0.771515	0.0181566	0.787367
rs7314664	T	C	-0.0022	0.8685	0.0004	4.208e-08	30.2499	0.00642316	0.869889	0.0225623	0.775885
rs73245338	T	G	0.0034	0.0645	0.0006	1.069e-09	32.111	0.00663051	0.0660012	0.0306301	0.828621
rs7326821	A	G	0.0023	0.8264	0.0004	2.123e-10	33.0624	-0.0160492	0.831265	0.0204407	0.43236
rs736820	A	G	-0.0018	0.3742	0.0003	1.025e-10	35.9999	0.0239478	0.360778	0.0159013	0.13206
rs74424138	A	C	-0.0026	0.1239	0.0004	1.497e-09	42.2499	0.0436961	0.119115	0.0236166	0.0642805
rs7492724	A	G	0.002	0.7082	0.0003	7.292e-12	44.4444	0.00922403	0.711889	0.0168006	0.582986
rs750714	A	G	-0.0019	0.4238	0.0003	6.762e-12	40.111	0.00043977	0.425671	0.0155545	0.977445
rs7516435	A	G	0.0031	0.6884	0.0003	5.055e-26	106.778	0.0142924	0.692047	0.0164608	0.38525
rs7536433	T	C	0.0025	0.2111	0.0003	1.881e-13	69.4443	-0.0234011	0.216841	0.0184498	0.204668
rs75501914	A	G	0.0033	0.0656	0.0006	1.115e-08	30.2499	-0.0442302	0.0638673	0.0312548	0.157025
rs7565830	A	G	-0.0018	0.7246	0.0003	2.812e-09	35.9999	-0.011836	0.730867	0.0169986	0.486246
rs7591218	A	G	0.0018	0.3042	0.0003	1.536e-09	35.9999	-0.0175345	0.3056	0.0164045	0.285123
rs76273615	A	G	0.003	0.8691	0.0004	1.807e-13	56.2499	0.00238	0.876948	0.023191	0.91826
rs76299412	A	G	0.0022	0.1511	0.0004	1.254e-08	30.2499	-0.0201219	0.151778	0.0212315	0.343262
rs7667050	T	C	0.0019	0.4692	0.0003	4.087e-12	40.111	-0.00187551	0.471089	0.015396	0.903043
rs7727632	T	C	-0.0025	0.1044	0.0004	3.211e-08	39.0624	0.00555381	0.106688	0.0246038	0.821412
rs7740107	A	T	0.0029	0.738	0.0003	7.193e-22	93.4443	0.00983053	0.741463	0.0172823	0.569477
rs7744658	A	G	-0.0024	0.8687	0.0004	2.684e-09	35.9999	-0.00536867	0.869395	0.0224525	0.811019
rs77770952	C	G	-0.0046	0.0378	0.0007	2.44e-10	43.1836	-0.021617	0.0387362	0.0387269	0.576714
rs77924615	A	G	0.0106	0.1984	0.0003	2.15e-200	1248.44	0.00849581	0.192384	0.0195827	0.664403
rs78099806	C	G	-0.0042	0.961	0.0007	3.919e-09	35.9999	0.0302035	0.960272	0.0388611	0.43703
rs78444298	A	G	-0.012	0.0193	0.001	4.444e-31	144	-0.0754854	0.0179739	0.0571526	0.186578
rs784504	C	G	0.0022	0.807	0.0004	1.714e-09	30.2499	0.0184089	0.815994	0.0196989	0.350037
rs78660602	A	G	-0.0055	0.9066	0.0005	2.568e-31	121	-0.00697392	0.912541	0.0266627	0.79366
rs79346194	A	G	-0.0021	0.6921	0.0003	7.074e-13	48.9999	-0.0155152	0.705108	0.0166318	0.350891
rs7953798	T	G	-0.0045	0.09	0.0005	6.431e-21	80.9998	-0.0422559	0.0892287	0.0267849	0.114658
rs79760705	T	G	0.0062	0.1115	0.0004	1.082e-46	240.25	-0.0035231	0.104643	0.0245982	0.886112
rs7983636	A	G	0.0032	0.0758	0.0005	6.554e-10	40.9599	-0.0455729	0.071697	0.0291276	0.117679
rs79926430	T	C	0.0029	0.074	0.0005	2.91e-08	33.6399	-0.0114126	0.0754855	0.0291089	0.695011
rs8001243	A	G	0.0023	0.7108	0.0003	7.59e-14	58.7777	-0.0110567	0.71119	0.0168143	0.510808
rs80282103	A	T	0.0083	0.9181	0.0005	2.608e-62	275.559	-0.0368223	0.91519	0.0272128	0.176016
rs80301631	C	G	-0.0048	0.03	0.0008	1.759e-08	35.9999	-0.0558131	0.0267171	0.0474847	0.239839
rs8046545	A	G	-0.0017	0.6435	0.0003	2.426e-09	32.111	0.000736232	0.654304	0.0160252	0.963356
rs807624	T	G	0.0036	0.3489	0.0003	3.089e-37	144	-0.0237913	0.349218	0.0159982	0.136981
rs81205	A	C	0.003	0.5375	0.0003	3.319e-26	99.9998	0.0199897	0.537965	0.0158779	0.208041
rs849086	A	G	0.0019	0.2802	0.0003	2.038e-10	40.111	0.0144526	0.288462	0.0170421	0.39641
rs881858	A	G	-0.0055	0.6967	0.0003	4.036e-77	336.11	-0.00399272	0.701925	0.0166144	0.810085
rs9307594	A	G	0.0018	0.528	0.0003	1.742e-11	35.9999	-0.0188094	0.532064	0.0153544	0.220569
rs9333592	T	C	0.0053	0.0779	0.0005	9.512e-22	112.36	-0.0173502	0.0766833	0.0287768	0.546559
rs9373056	T	C	0.0029	0.32	0.0003	2.097e-23	93.4443	0.00282429	0.319668	0.0162231	0.861794
rs9419939	A	G	0.0029	0.188	0.0004	2.769e-16	52.5624	0.00551913	0.1776	0.0200164	0.782755
rs9465741	A	C	0.0023	0.5438	0.0003	1.92e-16	58.7777	0.00137352	0.538094	0.0150871	0.927461
rs952151	A	G	-0.0023	0.2341	0.0003	3.859e-13	58.7777	-0.000994802	0.247392	0.0179228	0.955736
rs9521720	C	G	-0.0021	0.4005	0.0003	1.168e-13	48.9999	0.0247506	0.401149	0.0157559	0.116213
rs9543135	A	G	0.0022	0.8314	0.0004	1.738e-09	30.2499	-0.0358554	0.825413	0.0200108	0.0731638
rs9652384	A	G	0.0016	0.4236	0.0003	2.481e-09	28.4444	-0.0199259	0.42267	0.0153979	0.195643
rs9784041	T	C	0.0022	0.1604	0.0004	8.132e-09	30.2499	-0.00436563	0.162129	0.0205834	0.832033
rs9823161	A	G	0.0025	0.6871	0.0003	4.347e-15	69.4443	-0.0159526	0.693008	0.0167312	0.340354
rs9868185	A	G	0.0029	0.5316	0.0003	3.858e-26	93.4443	-0.00601924	0.538118	0.0152369	0.69281
rs9894634	T	C	-0.0019	0.6003	0.0003	2.839e-12	40.111	-0.00617671	0.600358	0.0155527	0.69126
rs9925773	A	G	-0.0028	0.2721	0.0003	1.04e-18	87.1109	-0.0118076	0.271783	0.017037	0.488273
rs9932625	A	G	-0.0033	0.2295	0.0003	4.663e-25	121	-0.0115877	0.217972	0.0181444	0.523059
rs9934475	A	G	0.0018	0.4155	0.0003	5.408e-11	35.9999	0.015995	0.412299	0.0157	0.308301
rs9960465	T	C	0.0035	0.2085	0.0003	2.359e-26	136.111	-0.0218236	0.205479	0.0187305	0.243963
Cis-3,4-methyleneheptanoylglycine levels
rs10093614	A	G	-0.0018	0.3896	0.0003	2.198e-10	35.9999	-0.00189961	0.394578	0.0158539	0.904626
rs10111039	A	G	0.0016	0.5952	0.0003	4.115e-09	28.4444	-0.0132165	0.602086	0.0157673	0.401906
rs10142359	A	G	0.0021	0.514	0.0003	7.937e-15	48.9999	0.000880425	0.506304	0.0153313	0.954205
rs10151563	A	G	-0.0019	0.6048	0.0003	1.156e-11	40.111	0.00326687	0.610529	0.0158119	0.836316
rs10163551	T	C	-0.0023	0.3017	0.0003	1.46e-14	58.7777	0.0222667	0.297396	0.0168205	0.185577
rs10224002	A	G	0.0077	0.7152	0.0003	3.55e-142	658.776	-0.0172654	0.71478	0.0172007	0.315495
rs10283362	T	C	0.0021	0.1581	0.0004	2.24e-08	27.5624	-0.0209195	0.160625	0.0210125	0.319459
rs1042752	A	G	0.0018	0.538	0.0003	7.078e-11	35.9999	-0.0153651	0.533537	0.0153642	0.317282
rs10492436	T	C	0.002	0.3924	0.0003	6.432e-13	44.4444	0.0154336	0.391054	0.015649	0.324015
rs10498755	T	C	-0.0043	0.0826	0.0005	5.8e-18	73.9599	0.0583151	0.0807488	0.0282934	0.0392952
rs10846156	T	G	-0.004	0.8037	0.0003	4.127e-31	177.777	0.00314886	0.802383	0.0192949	0.870364
rs10849077	A	G	-0.0025	0.1433	0.0004	1.698e-08	39.0624	0.019922	0.138056	0.0223849	0.373479
rs10851885	A	G	0.0056	0.7514	0.0003	9.742e-69	348.444	0.00294951	0.755119	0.0179394	0.869404
rs10862375	C	G	-0.0019	0.2762	0.0003	9.823e-10	40.111	0.0115719	0.271564	0.016977	0.495477
rs1087289	T	G	0.0019	0.6103	0.0003	3.232e-10	40.111	0.0137868	0.605786	0.0157095	0.380155
rs10917374	C	G	0.0043	0.0719	0.0005	1.497e-16	73.9599	0.0436957	0.0682155	0.0304239	0.150938
rs10929380	A	G	-0.0019	0.3909	0.0003	8.418e-12	40.111	-0.0136866	0.394581	0.0158164	0.386853
rs10994860	T	C	0.0044	0.1844	0.0004	3.503e-36	121	-0.0230948	0.169831	0.0204276	0.258236
rs11062102	T	C	0.0041	0.3397	0.0003	2.321e-47	186.777	0.0190844	0.344543	0.0163527	0.243192
rs11071738	T	C	-0.0026	0.5276	0.0003	5.968e-21	75.111	-0.0156245	0.519579	0.0153681	0.309302
rs11150210	A	G	-0.0018	0.7505	0.0003	3.148e-08	35.9999	-0.0074806	0.744677	0.017532	0.669611
rs111541038	T	C	0.0032	0.8591	0.0004	2.596e-14	63.9999	0.0195039	0.867521	0.0227562	0.391401
rs111653425	T	C	-0.0263	0.0124	0.0014	7.168e-82	352.902	0.0309431	0.0104385	0.0758913	0.683473
rs11166440	A	G	0.0024	0.6284	0.0003	3.853e-17	63.9999	-7.89634e-05	0.618706	0.015803	0.996013
rs11186805	A	G	0.002	0.3731	0.0003	2.451e-12	44.4444	-0.0265091	0.384172	0.0159796	0.0971283
rs11261022	A	C	-0.0021	0.3578	0.0003	3.109e-14	48.9999	0.0166384	0.36651	0.0158801	0.294752
rs112880707	T	C	0.0056	0.1006	0.0005	3.287e-34	125.44	0.0174141	0.095344	0.0261131	0.504854
rs113572081	C	G	-0.0028	0.1369	0.0004	9.217e-13	48.9999	0.0349993	0.138961	0.0219421	0.110696
rs1137844	C	G	-0.0021	0.6841	0.0003	7.864e-12	48.9999	0.0163181	0.692211	0.0168113	0.331715
rs113956264	T	C	0.0075	0.033	0.0009	1.909e-18	69.4443	0.0603879	0.0317558	0.0437698	0.167688
rs114165349	C	G	0.0064	0.0261	0.0009	8.629e-13	50.5678	-0.0358233	0.0229494	0.0511696	0.483871
rs1145084	A	G	-0.0091	0.3762	0.0003	1e-200	920.109	-0.00976006	0.363077	0.0161167	0.544789
rs11557049	T	C	-0.0044	0.0645	0.0006	8.727e-14	53.7777	0.0357685	0.067671	0.0303621	0.238771
rs11564722	T	C	0.0041	0.2406	0.0003	4.105e-35	186.777	-0.0126836	0.246592	0.0180537	0.482335
rs115926813	A	G	-0.0055	0.0391	0.0007	1.004e-14	61.7346	0.0764193	0.0385661	0.0399839	0.0559723
rs11616030	A	C	-0.004	0.9119	0.0005	2.305e-16	63.9999	0.0110309	0.915985	0.0278114	0.691639
rs116339629	A	G	0.0083	0.0116	0.0015	2.397e-08	30.6177	-0.064486	0.0111207	0.0731698	0.378145
rs11642550	A	G	0.0018	0.303	0.0003	2.818e-09	35.9999	0.00113835	0.308761	0.016546	0.945149
rs116476169	C	G	-0.0056	0.0219	0.001	2.203e-08	31.3599	0.033253	0.0202126	0.0542529	0.539926
rs1165227	T	C	0.0023	0.1612	0.0004	6.317e-10	33.0624	-0.0346908	0.15085	0.0213905	0.104848
rs11656085	T	C	0.0032	0.1517	0.0004	1.446e-15	63.9999	-0.00722698	0.145979	0.0220112	0.742661
rs11657044	T	C	-0.0082	0.1682	0.0004	6.7e-111	420.249	-0.00862551	0.17845	0.0207742	0.677993
rs11670056	T	C	-0.0034	0.0754	0.0005	1.42e-10	46.2399	0.00878099	0.0803186	0.028158	0.755157
rs11694902	A	G	0.0041	0.1397	0.0004	1.464e-25	105.062	0.00605983	0.142531	0.0219874	0.782852
rs11702255	A	G	-0.0017	0.3692	0.0003	9.655e-09	32.111	0.0332522	0.367893	0.016267	0.0409395
rs11747993	A	G	-0.0021	0.2516	0.0003	4.785e-10	48.9999	-0.0137967	0.255944	0.0176478	0.434346
rs11759908	T	C	-0.0027	0.4519	0.0003	2.567e-21	80.9998	0.0124772	0.441084	0.0158818	0.432087
rs11786896	T	C	-0.0059	0.0493	0.0007	1.206e-19	71.0407	-0.0358584	0.0483209	0.0363322	0.323662
rs11791149	T	C	0.0023	0.8197	0.0004	1.236e-10	33.0624	0.0192551	0.823504	0.0200465	0.336794
rs11856829	T	C	0.0026	0.4616	0.0003	1.298e-20	75.111	-0.00813919	0.448528	0.015521	0.600001
rs12145677	A	G	-0.0031	0.3037	0.0003	1.34e-25	106.778	0.00202615	0.283817	0.0172454	0.906472
rs12149228	T	C	-0.0029	0.1635	0.0004	3.37e-15	52.5624	0.00985182	0.149135	0.0215859	0.648101
rs12190287	C	G	0.002	0.6231	0.0003	1.444e-12	44.4444	0.0167927	0.640058	0.0166772	0.313972
rs12216582	C	G	-0.0018	0.7081	0.0003	1.056e-08	35.9999	0.0106147	0.720323	0.0172226	0.537681
rs12377027	A	G	-0.002	0.817	0.0004	1.414e-08	24.9999	0.0279515	0.816903	0.0201889	0.166205
rs1242488	A	C	-0.0021	0.7403	0.0003	8.887e-12	48.9999	0.00327285	0.742159	0.0176171	0.852619
rs12432201	T	C	0.0022	0.6926	0.0003	1.981e-13	53.7777	0.0194513	0.686842	0.0166025	0.241362
rs12439429	T	C	0.0017	0.5423	0.0003	1.633e-10	32.111	-0.012591	0.531904	0.0153408	0.41179
rs12449763	A	T	-0.0022	0.7822	0.0003	1.204e-10	53.7777	-0.0278725	0.793321	0.0193225	0.149163
rs12520984	C	G	0.0023	0.3214	0.0003	6.483e-16	58.7777	0.0200957	0.325133	0.0163613	0.219354
rs12544197	A	G	-0.0016	0.491	0.0003	7.672e-09	28.4444	0.00646791	0.485275	0.0156199	0.678814
rs1258179	A	G	-0.0021	0.4901	0.0003	5.052e-15	48.9999	-0.00185331	0.482065	0.0153542	0.903925
rs12713256	A	G	0.0021	0.7564	0.0003	3.472e-11	48.9999	-0.0215937	0.750895	0.0178333	0.225948
rs12736457	C	G	0.0058	0.8706	0.0004	1.744e-45	210.25	-0.007143	0.874212	0.0231404	0.757565
rs12916712	T	C	-0.0019	0.7261	0.0003	7.604e-10	40.111	0.00856953	0.722854	0.017031	0.614843
rs12940987	A	G	-0.0048	0.7764	0.0003	2.766e-49	255.999	0.0138394	0.773139	0.0186992	0.459234
rs12951993	A	G	-0.0022	0.42	0.0003	4.034e-15	53.7777	0.0101261	0.411716	0.0157071	0.519133
rs13032786	C	G	0.0032	0.6961	0.0003	3.241e-27	113.778	0.0209057	0.701434	0.0171458	0.222733
rs13047277	T	C	0.0024	0.71	0.0003	7.416e-16	63.9999	-0.0275066	0.703115	0.0168305	0.102189
rs13064938	T	C	0.0032	0.3902	0.0003	2.029e-30	113.778	0.00561661	0.385262	0.0158423	0.722939
rs13065446	T	C	-0.0045	0.6728	0.0003	7.426e-54	225	0.0111001	0.679455	0.016574	0.503031
rs13099700	A	G	0.0021	0.7216	0.0003	4.967e-12	48.9999	-0.0111399	0.72389	0.0171996	0.517188
rs13157326	A	G	-0.0024	0.4722	0.0003	1.604e-16	63.9999	0.0240218	0.458489	0.015827	0.129071
rs13230509	C	G	-0.0064	0.6906	0.0003	1.03e-88	455.11	0.0291204	0.689817	0.0173183	0.0926696
rs13245051	A	G	-0.0019	0.4457	0.0003	2.799e-12	40.111	0.00739673	0.440149	0.0154426	0.631951
rs132641	A	G	-0.0024	0.1658	0.0004	2.239e-11	35.9999	0.0111303	0.176172	0.0200586	0.578972
rs139323761	C	G	0.0075	0.0269	0.001	2.08e-14	56.2499	-0.0106598	0.0215101	0.0529252	0.840375
rs1453834	T	C	-0.0021	0.4001	0.0003	9.928e-14	48.9999	0.00889863	0.397468	0.0158696	0.574979
rs1458038	T	C	0.0031	0.2957	0.0003	6.88e-26	106.778	-0.00290031	0.296881	0.0169564	0.864189
rs148185902	A	G	-0.0128	0.0135	0.0013	4.923e-22	96.9465	0.0677405	0.0114116	0.0723998	0.349456
rs151245	T	G	-0.002	0.6016	0.0003	4.803e-13	44.4444	0.011959	0.611132	0.0157781	0.448483
rs1519102	C	G	0.0018	0.6884	0.0003	1.744e-09	35.9999	-0.000893089	0.683331	0.0166381	0.957192
rs1541938	T	C	0.0029	0.2637	0.0003	1.247e-20	93.4443	-0.0173307	0.258224	0.0174953	0.321885
rs1545837	T	C	-0.0021	0.6388	0.0003	1.44e-13	48.9999	0.00988945	0.639414	0.0159311	0.534755
rs1584028	T	C	0.0017	0.5643	0.0003	1.675e-10	32.111	0.0122367	0.573421	0.0157741	0.4379
rs1585499	T	C	-0.0037	0.4569	0.0003	5.66e-42	152.111	0.00506427	0.464867	0.0156293	0.74592
rs164747	T	G	0.0031	0.5684	0.0003	2.33e-30	106.778	-0.00924664	0.53508	0.0154521	0.549569
rs16823029	A	C	-0.0053	0.0814	0.0005	3.354e-26	112.36	0.0283717	0.0761355	0.0290892	0.329395
rs16874073	T	C	-0.0042	0.9513	0.0006	4.283e-11	48.9999	-0.0207493	0.950464	0.0355604	0.55956
rs17050272	A	G	-0.0029	0.4193	0.0003	2.005e-25	93.4443	-0.0171919	0.420401	0.0155769	0.269732
rs17256228	T	C	-0.0056	0.1084	0.0004	9.445e-39	196	0.0173451	0.104561	0.025038	0.488467
rs17563	A	G	0.0018	0.4292	0.0003	5.613e-11	35.9999	0.00842525	0.442864	0.0152677	0.581061
rs1757915	A	G	0.0024	0.3532	0.0003	7.836e-17	63.9999	-0.0117961	0.35852	0.0158529	0.456817
rs17602729	A	G	0.0027	0.1288	0.0004	1.696e-10	45.5624	0.00494462	0.133428	0.0227321	0.827805
rs1762416	A	G	0.0018	0.3447	0.0003	1.929e-09	35.9999	0.00633795	0.348918	0.0162351	0.696252
rs1772976	T	C	0.0017	0.5183	0.0003	1.136e-09	32.111	0.00595064	0.507392	0.0155325	0.701639
rs1800574	T	C	-0.0063	0.03	0.0008	4.759e-15	62.0155	0.0610837	0.0260101	0.0480273	0.203425
rs1801251	A	G	0.0019	0.3571	0.0003	7.641e-12	40.111	-0.00084822	0.344757	0.0161117	0.958014
rs1806649	T	C	0.0027	0.255	0.0003	1.167e-17	80.9998	-0.0174435	0.26821	0.0173253	0.314018
rs187355703	C	G	0.0117	0.9724	0.0009	6.668e-40	169	-0.070068	0.978175	0.0531271	0.187211
rs1883991	A	C	-0.0028	0.6805	0.0003	2.476e-22	87.1109	0.024427	0.681418	0.016428	0.137039
rs1887251	T	C	0.0029	0.3626	0.0003	1.691e-25	93.4443	-0.0063164	0.3681	0.0161968	0.696553
rs1913641	T	G	-0.0021	0.4798	0.0003	2.83e-14	48.9999	0.00909132	0.487256	0.0152558	0.551225
rs1994887	A	C	-0.002	0.2741	0.0003	6.766e-11	44.4444	0.00614773	0.265473	0.0176317	0.727333
rs2053196	T	C	0.0018	0.7876	0.0003	3.626e-08	35.9999	-0.00906225	0.790987	0.0188707	0.631065
rs2068888	A	G	-0.0031	0.4504	0.0003	7.61e-30	106.778	-0.0170603	0.455199	0.0153919	0.267691
rs2076668	A	G	-0.0039	0.3847	0.0003	6.91e-43	169	-0.0176128	0.38244	0.0158058	0.26514
rs2127206	T	C	0.0015	0.5672	0.0003	4.729e-08	25	-0.0152472	0.571456	0.0157136	0.331886
rs2145166	A	G	-0.0035	0.1481	0.0004	3.677e-17	76.5623	0.0192378	0.142166	0.0220259	0.382435
rs2184896	A	C	0.0019	0.4461	0.0003	9.626e-13	40.111	0.00696985	0.458754	0.0154639	0.652192
rs219781	T	G	0.0024	0.2567	0.0003	3.278e-15	63.9999	-0.00974677	0.266563	0.0173173	0.573548
rs223308	A	G	-0.003	0.5179	0.0003	4.24e-28	99.9998	0.0138831	0.518585	0.0154566	0.369079
rs2239547	T	C	-0.0025	0.7345	0.0003	6.357e-16	69.4443	-0.00115294	0.729069	0.0172086	0.946583
rs2279463	A	G	0.0082	0.8637	0.0004	2.46e-94	420.249	0.00671521	0.870027	0.0224493	0.764842
rs2293093	C	G	0.0027	0.8883	0.0004	2.196e-10	45.5624	-0.0440954	0.890757	0.024838	0.0758443
rs2302316	A	G	0.0018	0.2353	0.0003	3.303e-08	35.9999	0.0248651	0.236073	0.0182932	0.174065
rs2306623	T	C	-0.0021	0.3319	0.0003	1.134e-12	48.9999	0.00426642	0.330039	0.0164029	0.794785
rs236326	A	T	0.0021	0.242	0.0003	5.9e-11	48.9999	-0.0019476	0.236082	0.0180878	0.914254
rs2411192	A	T	-0.0021	0.5909	0.0003	1.878e-14	48.9999	-0.0203675	0.614251	0.0161946	0.208508
rs2412608	T	C	0.0033	0.4941	0.0003	8.42e-34	121	0.0119964	0.497312	0.0154106	0.436304
rs2452592	A	G	-0.0016	0.3619	0.0003	7.566e-09	28.4444	-0.0217974	0.357294	0.0159433	0.171567
rs2544390	T	C	0.0016	0.374	0.0003	1.083e-08	28.4444	0.000256543	0.383245	0.0157125	0.986973
rs2634675	A	G	0.0024	0.4522	0.0003	1.769e-17	63.9999	-0.0205614	0.441369	0.0153197	0.179545
rs2666831	A	T	0.0015	0.3858	0.0003	2.696e-08	25	0.0124561	0.380095	0.0160227	0.436921
rs267738	T	G	-0.0053	0.7849	0.0003	2.382e-57	312.11	-0.0039957	0.796962	0.0189043	0.832603
rs27028	A	G	-0.0017	0.3657	0.0003	7.969e-10	32.111	0.0139886	0.378017	0.0156748	0.372163
rs2783971	A	C	-0.0027	0.4729	0.0003	5.902e-24	80.9998	0.0317574	0.462623	0.0154121	0.0393452
rs278941	A	G	-0.0019	0.7179	0.0003	3.738e-10	40.111	0.0202378	0.711921	0.0171772	0.238726
rs2803959	T	C	0.0017	0.4453	0.0003	6.718e-10	32.111	0.0160705	0.429052	0.0154903	0.299523
rs2815367	A	G	-0.0019	0.6502	0.0003	5.207e-11	40.111	-0.0165515	0.657572	0.0160958	0.303801
rs2823139	A	G	-0.0032	0.3387	0.0003	3.026e-29	113.778	-0.00557401	0.331789	0.0165951	0.73696
rs2834317	A	G	-0.0037	0.1521	0.0004	2.797e-22	85.5623	-0.00827343	0.150224	0.0215866	0.701522
rs284316	T	C	-0.0018	0.6619	0.0003	2.215e-09	35.9999	0.0126896	0.650952	0.016467	0.440941
rs2878889	A	G	-0.0018	0.5522	0.0003	3.654e-11	35.9999	0.0163108	0.551337	0.0154078	0.289777
rs2899333	A	G	-0.0019	0.281	0.0003	1.124e-10	40.111	0.0148871	0.279417	0.0171343	0.384931
rs2900660	A	C	-0.0017	0.5881	0.0003	3.064e-10	32.111	0.00239792	0.592125	0.0156892	0.878525
rs293736	A	C	0.0018	0.2741	0.0003	1.778e-09	35.9999	0.024915	0.277302	0.0172959	0.149722
rs2960455	A	G	0.0043	0.7148	0.0003	2.052e-46	205.444	-0.0256905	0.713914	0.0169566	0.129754
rs2976178	C	G	-0.0028	0.756	0.0003	2.691e-18	87.1109	0.00556117	0.751363	0.0176223	0.752324
rs2991341	T	C	-0.002	0.4134	0.0003	1.841e-12	44.4444	0.00597402	0.403991	0.0157126	0.703793
rs303938	T	G	-0.0027	0.5975	0.0003	8.646e-22	80.9998	-0.00689777	0.599452	0.0157676	0.661773
rs3107155	T	C	-0.0018	0.395	0.0003	3.651e-10	35.9999	0.0170582	0.40243	0.0156305	0.27512
rs315986	T	C	-0.0072	0.8911	0.0004	1.376e-59	323.999	0.0274463	0.896335	0.0251966	0.276028
rs327508	A	G	0.0023	0.205	0.0003	4.855e-11	58.7777	-0.0160386	0.206747	0.0191516	0.402337
rs34053392	A	G	0.0015	0.4196	0.0003	4.412e-08	24.9999	-0.00396264	0.410379	0.0160552	0.805052
rs34188292	C	G	-0.0019	0.2651	0.0003	9.366e-09	40.111	0.0257475	0.250529	0.0177308	0.146464
rs34221697	A	G	-0.0054	0.029	0.0008	1.125e-10	45.5624	0.00702764	0.0289425	0.0461794	0.879044
rs34442537	C	G	0.0021	0.6788	0.0003	1.307e-12	48.9999	-0.00264371	0.680133	0.0167461	0.874559
rs34642860	T	C	0.0021	0.3054	0.0003	1.439e-12	48.9999	-0.00641676	0.287428	0.0169852	0.705591
rs34707165	A	T	-0.0019	0.6654	0.0003	1.176e-11	40.111	0.0174958	0.66231	0.0162574	0.28185
rs35072105	A	G	-0.002	0.5391	0.0003	7.744e-13	44.4444	-0.00777544	0.532583	0.0153821	0.613217
rs35320690	T	C	-0.0026	0.7225	0.0003	1.792e-17	75.111	0.0110564	0.721727	0.0168648	0.51209
rs354211	T	C	-0.0025	0.35	0.0003	1.304e-18	69.4443	0.00116092	0.357632	0.0160498	0.942337
rs35629566	C	G	0.0028	0.8244	0.0004	5.396e-14	48.9999	-0.0178528	0.824788	0.0201408	0.375402
rs35917667	A	C	0.0022	0.2395	0.0003	8.983e-12	53.7777	0.00574639	0.236992	0.0179118	0.748349
rs35969577	T	G	-0.0061	0.4162	0.0003	4.43e-105	413.444	0.0437942	0.419448	0.0157775	0.00550777
rs3744131	A	G	0.0017	0.666	0.0003	2.999e-09	32.111	-0.00535177	0.668376	0.0162435	0.7418
rs3750082	A	T	0.0022	0.341	0.0003	4.203e-14	53.7777	0.00638552	0.336597	0.016205	0.693546
rs3774292	A	T	0.0029	0.6827	0.0003	5.373e-23	93.4443	-0.0186963	0.678881	0.0164531	0.255817
rs3775932	A	C	-0.002	0.4965	0.0003	6.995e-14	44.4444	-0.00467326	0.495516	0.0155304	0.763483
rs3793662	T	C	0.0021	0.8075	0.0004	1.188e-09	27.5624	-0.0187534	0.804286	0.0191904	0.328456
rs3795503	T	C	0.0024	0.3218	0.0003	1.57e-16	63.9999	-0.0350741	0.306805	0.0168681	0.037588
rs3797537	A	G	0.0021	0.7134	0.0003	1.875e-12	48.9999	-0.0120856	0.705027	0.0169172	0.474983
rs3812036	T	C	-0.0071	0.252	0.0003	3.89e-109	560.11	-0.00787371	0.251511	0.0179757	0.661371
rs3814828	A	G	0.0021	0.3841	0.0003	4.689e-13	48.9999	-0.0148933	0.385058	0.0159926	0.35172
rs3824081	T	C	-0.0015	0.4783	0.0003	1.91e-08	24.9999	-0.00923563	0.483123	0.0154686	0.550469
rs3871466	T	C	-0.0022	0.8652	0.0004	4.121e-08	30.2499	-0.00114948	0.876775	0.0234166	0.960849
rs3904600	C	G	0.003	0.3706	0.0003	3.964e-26	99.9998	0.00953791	0.375454	0.015886	0.548242
rs3925584	T	C	-0.0053	0.5476	0.0003	9.309e-86	312.11	-0.00328335	0.537478	0.0153715	0.830859
rs41284816	T	G	-0.0084	0.0225	0.001	3.186e-17	70.5599	0.0039787	0.0213358	0.0530788	0.940248
rs41303061	A	T	-0.003	0.9289	0.0005	8.673e-09	35.9999	-0.0195521	0.929889	0.0300677	0.515519
rs4233651	A	C	-0.0019	0.341	0.0003	9.76e-12	40.111	0.00488881	0.333396	0.016591	0.768249
rs4290474	C	G	0.0032	0.1116	0.0004	6.799e-13	63.9999	-0.0144505	0.10928	0.024556	0.556217
rs429358	T	C	-0.0031	0.8429	0.0004	5.132e-16	60.0624	0.000865124	0.861849	0.0219869	0.968614
rs4434960	A	T	0.0022	0.6153	0.0003	2.455e-15	53.7777	-0.00540148	0.587897	0.0155685	0.72863
rs4442348	A	G	0.0018	0.5065	0.0003	3.143e-11	35.9999	-0.00525005	0.51829	0.015285	0.731239
rs4489970	A	G	0.0028	0.108	0.0004	6.378e-11	48.9999	0.022883	0.103154	0.0252595	0.36498
rs4567937	A	G	-0.0034	0.3182	0.0003	8.914e-31	128.444	0.0048446	0.311781	0.0166233	0.77072
rs4617830	A	C	0.0024	0.7816	0.0003	2.582e-13	63.9999	0.018095	0.776711	0.0185333	0.328889
rs4656220	T	C	0.0019	0.3708	0.0003	4.403e-12	40.111	-0.00370021	0.364297	0.0159054	0.816042
rs4705067	C	G	-0.0019	0.2087	0.0003	1.092e-08	40.111	0.0122681	0.210543	0.0188342	0.514807
rs4735334	A	G	-0.0017	0.6982	0.0003	6.284e-09	32.111	-0.017254	0.699516	0.0168777	0.306639
rs4744712	A	C	-0.0049	0.399	0.0003	1.261e-67	266.777	0.0327858	0.402014	0.0154991	0.0344013
rs4786429	T	C	-0.0022	0.7059	0.0003	2.089e-13	53.7777	0.00863192	0.699445	0.0168719	0.608921
rs4836732	T	C	0.0024	0.5286	0.0003	2.334e-18	63.9999	-0.00691931	0.517658	0.0155307	0.655941
rs4859682	A	C	-0.0079	0.4477	0.0003	4.1e-187	693.443	0.0176932	0.443291	0.0154852	0.253208
rs4869831	C	G	-0.0021	0.2091	0.0003	4.658e-10	48.9999	0.00504189	0.212946	0.0190588	0.791361
rs4871905	C	G	-0.0049	0.4165	0.0003	7.411e-72	266.777	0.0213148	0.418798	0.01555	0.170459
rs4930319	C	G	-0.0034	0.3516	0.0003	5.037e-33	128.444	-0.00887186	0.356268	0.0162138	0.584254
rs4945268	T	C	-0.0024	0.84	0.0004	4.213e-11	35.9999	0.00662136	0.84139	0.0210443	0.753035
rs4946932	A	C	0.0028	0.3022	0.0003	4.224e-21	87.1109	0.00110418	0.302148	0.0166827	0.947229
rs4952981	T	C	-0.0027	0.5041	0.0003	9.047e-23	80.9998	0.00821109	0.499118	0.0155251	0.596881
rs505966	A	G	0.0019	0.7302	0.0003	1.199e-09	40.111	0.0213055	0.738328	0.0175864	0.225711
rs514595	T	C	-0.0035	0.1546	0.0004	3.088e-21	76.5623	0.00357237	0.154156	0.0211547	0.8659
rs550057	T	C	0.0025	0.2572	0.0003	3.052e-16	69.4443	-0.0287489	0.256067	0.0175033	0.100489
rs55722796	T	C	-0.0057	0.7487	0.0003	9.468e-74	360.999	-0.00844001	0.739891	0.0174537	0.628695
rs55842281	A	G	-0.0023	0.3576	0.0003	6.848e-16	58.7777	0.011424	0.353483	0.0163855	0.485674
rs55879803	T	G	-0.0016	0.6803	0.0003	2.855e-08	28.4444	0.00322839	0.693589	0.0168615	0.848161
rs55924910	C	G	0.0026	0.8452	0.0004	2.924e-12	42.2499	0.00626224	0.842056	0.0210623	0.766222
rs55957832	C	G	0.0035	0.9488	0.0006	3.253e-08	34.0277	-0.0614297	0.94539	0.0340644	0.0713349
rs56043887	T	C	-0.0021	0.5111	0.0003	6.924e-15	48.9999	-0.01603	0.509352	0.015354	0.296474
rs56065557	C	G	-0.0032	0.3109	0.0003	2.917e-27	113.778	0.00745287	0.300325	0.016744	0.656243
rs56252444	T	G	-0.0031	0.6208	0.0003	9.083e-29	106.778	-0.0037063	0.623145	0.0158089	0.81464
rs56255430	A	C	0.0036	0.9181	0.0005	6.934e-13	51.8399	0.03929	0.9184	0.0283574	0.16589
rs57445665	A	G	0.0021	0.2055	0.0003	3.35e-10	48.9999	0.00422891	0.187232	0.0196886	0.829931
rs58650092	A	C	0.0018	0.3923	0.0003	9.961e-11	35.9999	-0.00414349	0.383899	0.0158799	0.794149
rs59646751	T	G	-0.0023	0.3102	0.0003	1.023e-14	58.7777	-0.00540433	0.313465	0.016679	0.745923
rs59860440	T	C	0.0022	0.33	0.0003	1.655e-13	53.7777	0.00577913	0.339224	0.0163994	0.724539
rs60068692	A	G	0.0044	0.0492	0.0007	2.214e-10	39.5101	0.0110314	0.0467307	0.0362567	0.76093
rs6011067	C	G	0.0036	0.9193	0.0005	7.76e-13	51.8399	0.0155148	0.920276	0.0283381	0.584042
rs6055748	A	G	-0.0018	0.6914	0.0003	6.314e-10	35.9999	-0.0158371	0.698291	0.0170486	0.352922
rs60580012	T	C	-0.0019	0.334	0.0003	4.425e-11	40.111	0.0296047	0.345878	0.0164091	0.071206
rs6072329	A	G	0.0018	0.3959	0.0003	8.721e-11	35.9999	0.0127757	0.385225	0.0157061	0.415976
rs6127099	A	T	-0.0048	0.7204	0.0003	3.832e-52	255.999	-0.00635742	0.730708	0.0179051	0.722544
rs61830291	A	C	-0.004	0.9021	0.0005	1.396e-17	63.9999	0.0272784	0.912292	0.0272755	0.317259
rs61927768	A	G	-0.0019	0.3004	0.0003	1.078e-10	40.111	0.0196751	0.294971	0.0168272	0.242306
rs62120440	A	G	-0.0017	0.5219	0.0003	1.974e-10	32.111	0.00768036	0.519426	0.0153026	0.615739
rs62187541	A	G	-0.0037	0.9318	0.0005	1.23e-11	54.7599	-0.0176816	0.935227	0.0311642	0.570464
rs62618693	T	C	0.0038	0.0441	0.0007	1.404e-08	29.4693	-0.034153	0.0456286	0.0366989	0.352047
rs6458868	T	C	-0.002	0.6471	0.0003	5.18e-13	44.4444	0.0051546	0.645675	0.0160536	0.748145
rs6481598	C	G	0.0021	0.7847	0.0003	1.865e-10	48.9999	-0.00859408	0.793867	0.0190727	0.652281
rs6546861	T	C	0.0063	0.229	0.0003	3.738e-85	440.999	-0.00662792	0.231374	0.0181133	0.714429
rs665731	T	C	-0.0022	0.1851	0.0004	6.197e-10	30.2499	-0.0230728	0.169407	0.0210505	0.273049
rs66827546	A	G	-0.0025	0.2626	0.0003	2.595e-15	69.4443	-0.000127426	0.256083	0.0174579	0.994176
rs6708702	A	G	-0.0019	0.3019	0.0003	4.609e-10	40.111	-0.00252881	0.309674	0.0165649	0.878666
rs6716446	A	G	0.0018	0.7546	0.0003	1.577e-08	35.9999	-0.00869804	0.739985	0.0177619	0.624344
rs6820004	C	G	-0.0019	0.2608	0.0003	1.019e-09	40.111	0.00307078	0.247592	0.0180029	0.864561
rs693906	C	G	-0.004	0.1491	0.0004	2.024e-25	99.9998	0.0162828	0.141603	0.0220309	0.459854
rs6968865	A	T	-0.0026	0.3711	0.0003	2.866e-20	75.111	-0.0178026	0.375047	0.0160029	0.265941
rs700753	C	G	0.0034	0.3435	0.0003	2.299e-32	128.444	0.00995984	0.351706	0.0162174	0.539118
rs7012814	A	G	0.0029	0.4722	0.0003	2.654e-26	93.4442	-0.0204449	0.463528	0.0154819	0.186645
rs7019647	A	G	0.0021	0.7347	0.0003	1.853e-12	48.9999	-0.0236593	0.736816	0.0174795	0.175881
rs7036795	T	C	-0.0022	0.8008	0.0003	2.218e-10	53.7777	0.0155062	0.802908	0.0194126	0.424424
rs7084764	A	G	0.0028	0.4975	0.0003	2.794e-24	87.1109	-0.0193774	0.487829	0.0152818	0.204796
rs7096715	T	C	-0.0019	0.4217	0.0003	8.985e-12	40.111	0.0106989	0.419177	0.0154601	0.488917
rs7117020	T	G	-0.0019	0.5545	0.0003	4.098e-12	40.111	-0.00660619	0.545426	0.0153985	0.667912
rs71606723	A	T	0.0024	0.7697	0.0003	6.574e-14	63.9999	-0.00334417	0.781304	0.0186063	0.857362
rs7210770	A	G	-0.0017	0.5949	0.0003	2.963e-09	32.111	-0.0252743	0.605595	0.0160204	0.114651
rs7247977	T	C	-0.0049	0.6056	0.0003	2.404e-71	266.777	0.0178644	0.605224	0.0157132	0.255578
rs72683923	T	C	-0.0074	0.9801	0.001	2.734e-13	54.7599	-0.00209956	0.981788	0.0577009	0.970974
rs72706148	T	C	-0.0069	0.0182	0.0012	2.027e-09	33.0624	-0.097265	0.0143392	0.064729	0.13293
rs72757811	T	C	-0.0016	0.645	0.0003	2.17e-08	28.4444	0.00375291	0.646148	0.0161012	0.815698
rs72801873	A	G	0.0065	0.9688	0.0008	1.165e-16	66.0155	-0.0483812	0.969403	0.0447096	0.279199
rs728538	T	G	0.0023	0.8259	0.0004	1.097e-10	33.0624	-0.00478976	0.835453	0.0208432	0.818247
rs72868882	T	G	-0.0034	0.0653	0.0006	2.269e-09	32.111	0.0401307	0.0590858	0.0325156	0.217129
rs72898623	A	G	-0.0031	0.1117	0.0004	5.311e-13	60.0624	0.0301404	0.112126	0.02449	0.218428
rs73116888	T	C	-0.004	0.0995	0.0005	1.024e-17	63.9999	0.00935098	0.0837146	0.027776	0.736375
rs73119035	A	G	0.0034	0.8668	0.0004	4.036e-17	72.2499	0.00999385	0.869654	0.0225801	0.658058
rs73119306	A	G	-0.0031	0.7547	0.0003	7.043e-23	106.778	0.0234397	0.771496	0.0183956	0.202592
rs7314664	T	C	-0.0022	0.8685	0.0004	4.208e-08	30.2499	-0.0258921	0.869675	0.0228393	0.256934
rs73245338	T	G	0.0034	0.0645	0.0006	1.069e-09	32.111	0.0320778	0.0655717	0.031108	0.30246
rs7326821	A	G	0.0023	0.8264	0.0004	2.123e-10	33.0624	0.00773164	0.831035	0.0206593	0.708222
rs74424138	A	C	-0.0026	0.1239	0.0004	1.497e-09	42.2499	-0.000954843	0.119211	0.0239134	0.96815
rs7492724	A	G	0.002	0.7082	0.0003	7.292e-12	44.4444	0.0100363	0.711885	0.0170093	0.555158
rs7516435	A	G	0.0031	0.6884	0.0003	5.055e-26	106.778	-0.00443662	0.691747	0.0166796	0.790247
rs7536433	T	C	0.0025	0.2111	0.0003	1.881e-13	69.4443	0.00189423	0.217072	0.0186897	0.919272
rs75501914	A	G	0.0033	0.0656	0.0006	1.115e-08	30.2499	0.00586743	0.0638179	0.0317125	0.853214
rs7565830	A	G	-0.0018	0.7246	0.0003	2.812e-09	35.9999	0.0127768	0.73075	0.017239	0.458596
rs76004499	C	G	-0.0067	0.9736	0.0009	3.719e-13	55.4196	-0.00539043	0.979821	0.0544138	0.921088
rs76273615	A	G	0.003	0.8691	0.0004	1.807e-13	56.2499	-0.0134623	0.877253	0.0234833	0.56646
rs76299412	A	G	0.0022	0.1511	0.0004	1.254e-08	30.2499	0.00745752	0.151971	0.0214659	0.728282
rs7667050	T	C	0.0019	0.4692	0.0003	4.087e-12	40.111	0.0132968	0.471608	0.0155937	0.393825
rs7727632	T	C	-0.0025	0.1044	0.0004	3.211e-08	39.0624	0.00142264	0.107382	0.0248319	0.954314
rs7740107	A	T	0.0029	0.738	0.0003	7.193e-22	93.4443	-0.00671613	0.742158	0.017504	0.701208
rs7744658	A	G	-0.0024	0.8687	0.0004	2.684e-09	35.9999	-0.00900247	0.870167	0.0227873	0.692794
rs77770952	C	G	-0.0046	0.0378	0.0007	2.44e-10	43.1836	-0.0600199	0.0383	0.0394403	0.128062
rs77924615	A	G	0.0106	0.1984	0.0003	2.15e-200	1248.44	-0.00502401	0.192113	0.0198294	0.799988
rs78099806	C	G	-0.0042	0.961	0.0007	3.919e-09	35.9999	0.0710687	0.960017	0.0392173	0.0699584
rs78444298	A	G	-0.012	0.0193	0.001	4.444e-31	144	-0.0290023	0.0178505	0.0580634	0.617432
rs784504	C	G	0.0022	0.807	0.0004	1.714e-09	30.2499	0.00833198	0.816089	0.0199405	0.676062
rs78660602	A	G	-0.0055	0.9066	0.0005	2.568e-31	121	-0.00828518	0.912095	0.0269229	0.758283
rs79270185	T	C	0.0058	0.0261	0.0009	1.486e-11	41.5308	-0.0490396	0.0273244	0.047194	0.298755
rs79346194	A	G	-0.0021	0.6921	0.0003	7.074e-13	48.9999	0.00263325	0.704989	0.0168265	0.875643
rs7953798	T	G	-0.0045	0.09	0.0005	6.431e-21	80.9998	0.0272029	0.0893081	0.0271113	0.315677
rs79760705	T	G	0.0062	0.1115	0.0004	1.082e-46	240.25	0.0231927	0.105012	0.0249127	0.351874
rs7983636	A	G	0.0032	0.0758	0.0005	6.554e-10	40.9599	-0.0284474	0.071694	0.029526	0.335311
rs79926430	T	C	0.0029	0.074	0.0005	2.91e-08	33.6399	0.0182979	0.074972	0.0295877	0.536291
rs8001243	A	G	0.0023	0.7108	0.0003	7.59e-14	58.7777	0.00434976	0.710733	0.0170683	0.798844
rs80282103	A	T	0.0083	0.9181	0.0005	2.608e-62	275.559	-0.0138258	0.915045	0.0275395	0.615644
rs80301631	C	G	-0.0048	0.03	0.0008	1.759e-08	35.9999	-0.0255354	0.0266434	0.0480258	0.594933
rs8046545	A	G	-0.0017	0.6435	0.0003	2.426e-09	32.111	0.0213374	0.654256	0.0162334	0.188707
rs807624	T	G	0.0036	0.3489	0.0003	3.089e-37	144	-0.00041637	0.348534	0.016198	0.979493
rs81205	A	C	0.003	0.5375	0.0003	3.319e-26	99.9998	-0.0228664	0.537173	0.0160882	0.155224
rs849086	A	G	0.0019	0.2802	0.0003	2.038e-10	40.111	0.00827414	0.288306	0.0172531	0.63153
rs881858	A	G	-0.0055	0.6967	0.0003	4.036e-77	336.11	0.0394119	0.701582	0.016794	0.0189358
rs9307594	A	G	0.0018	0.528	0.0003	1.742e-11	35.9999	-0.012153	0.531481	0.0155515	0.434527
rs9333592	T	C	0.0053	0.0779	0.0005	9.512e-22	112.36	-0.0374475	0.0764384	0.0292543	0.200521
rs9373056	T	C	0.0029	0.32	0.0003	2.097e-23	93.4443	-0.00763327	0.319985	0.0164445	0.642516
rs9419939	A	G	0.0029	0.188	0.0004	2.769e-16	52.5624	-0.0216847	0.178443	0.0202514	0.284269
rs9465741	A	C	0.0023	0.5438	0.0003	1.92e-16	58.7777	-0.013687	0.538695	0.0152763	0.370272
rs952151	A	G	-0.0023	0.2341	0.0003	3.859e-13	58.7777	0.00681435	0.246766	0.0181622	0.707516
rs9521720	C	G	-0.0021	0.4005	0.0003	1.168e-13	48.9999	0.0159708	0.399672	0.0159398	0.316371
rs9543135	A	G	0.0022	0.8314	0.0004	1.738e-09	30.2499	0.0104353	0.825766	0.0202847	0.606944
rs9652384	A	G	0.0016	0.4236	0.0003	2.481e-09	28.4444	0.0168394	0.422753	0.0156051	0.280543
rs9784041	T	C	0.0022	0.1604	0.0004	8.132e-09	30.2499	-0.0206212	0.162036	0.0208499	0.322647
rs9823161	A	G	0.0025	0.6871	0.0003	4.347e-15	69.4443	-0.0208176	0.693451	0.0169697	0.219917
rs9868185	A	G	0.0029	0.5316	0.0003	3.858e-26	93.4443	0.0135633	0.538341	0.0154371	0.379611
rs9894634	T	C	-0.0019	0.6003	0.0003	2.839e-12	40.111	0.0265909	0.599899	0.0157539	0.0914326
rs9925773	A	G	-0.0028	0.2721	0.0003	1.04e-18	87.1109	0.00961634	0.271549	0.0172715	0.577681
rs9932625	A	G	-0.0033	0.2295	0.0003	4.663e-25	121	-0.000872145	0.217507	0.0184044	0.962204
rs9934475	A	G	0.0018	0.4155	0.0003	5.408e-11	35.9999	-0.00478024	0.411697	0.0158948	0.76361
rs9960465	T	C	0.0035	0.2085	0.0003	2.359e-26	136.111	-0.0107303	0.205945	0.0189225	0.570671
Gamma-glutamylglycine levels
rs10093614	A	G	-0.0018	0.3896	0.0003	2.198e-10	35.9999	0.0114471	0.393943	0.0155077	0.460417
rs10111039	A	G	0.0016	0.5952	0.0003	4.115e-09	28.4444	-0.0175881	0.602379	0.0154087	0.253686
rs10142359	A	G	0.0021	0.514	0.0003	7.937e-15	48.9999	-0.0100419	0.506669	0.0149684	0.502299
rs10151563	A	G	-0.0019	0.6048	0.0003	1.156e-11	40.111	0.00959595	0.610168	0.0154728	0.535137
rs10163551	T	C	-0.0023	0.3017	0.0003	1.46e-14	58.7777	0.0198302	0.297689	0.0164252	0.227315
rs10224002	A	G	0.0077	0.7152	0.0003	3.55e-142	658.776	-0.039973	0.714866	0.01682	0.0174771
rs1042752	A	G	0.0018	0.538	0.0003	7.078e-11	35.9999	-0.0170062	0.533691	0.0150253	0.257704
rs10430743	T	G	0.0027	0.4278	0.0003	1.676e-22	80.9998	-0.0156605	0.427719	0.0151278	0.300569
rs10498755	T	C	-0.0043	0.0826	0.0005	5.8e-18	73.9599	0.0395611	0.080303	0.0277302	0.153682
rs10846156	T	G	-0.004	0.8037	0.0003	4.127e-31	177.777	0.00217546	0.802536	0.0188681	0.908209
rs10849077	A	G	-0.0025	0.1433	0.0004	1.698e-08	39.0624	-0.0020483	0.138164	0.0218617	0.925353
rs10851885	A	G	0.0056	0.7514	0.0003	9.742e-69	348.444	-0.0407259	0.755146	0.0175174	0.0200781
rs10862375	C	G	-0.0019	0.2762	0.0003	9.823e-10	40.111	0.031049	0.272251	0.0166027	0.0614676
rs1087289	T	G	0.0019	0.6103	0.0003	3.232e-10	40.111	-0.0336851	0.606577	0.0153581	0.0282852
rs10917374	C	G	0.0043	0.0719	0.0005	1.497e-16	73.9599	0.0307721	0.067887	0.0298092	0.30193
rs10929380	A	G	-0.0019	0.3909	0.0003	8.418e-12	40.111	-0.0143595	0.394377	0.0154402	0.35237
rs10994860	T	C	0.0044	0.1844	0.0004	3.503e-36	121	-0.016965	0.170121	0.0199723	0.395645
rs11062102	T	C	0.0041	0.3397	0.0003	2.321e-47	186.777	-0.00895412	0.344897	0.0159583	0.574733
rs11109717	T	C	-0.0017	0.6973	0.0003	8.401e-09	32.111	0.0143902	0.720853	0.0171345	0.401
rs11150210	A	G	-0.0018	0.7505	0.0003	3.148e-08	35.9999	-0.00158099	0.744384	0.0171353	0.926487
rs111541038	T	C	0.0032	0.8591	0.0004	2.596e-14	63.9999	-0.0278578	0.868088	0.0222941	0.211461
rs111653425	T	C	-0.0263	0.0124	0.0014	7.168e-82	352.902	0.0890139	0.0105429	0.0737955	0.227731
rs11166440	A	G	0.0024	0.6284	0.0003	3.853e-17	63.9999	-0.00841685	0.619115	0.0154615	0.586185
rs11186805	A	G	0.002	0.3731	0.0003	2.451e-12	44.4444	0.00279694	0.383996	0.0156078	0.857779
rs112880707	T	C	0.0056	0.1006	0.0005	3.287e-34	125.44	0.0283166	0.0957112	0.025491	0.266633
rs113572081	C	G	-0.0028	0.1369	0.0004	9.217e-13	48.9999	0.0267008	0.138696	0.0214593	0.213406
rs1137844	C	G	-0.0021	0.6841	0.0003	7.864e-12	48.9999	0.0289603	0.692728	0.016423	0.0778337
rs113956264	T	C	0.0075	0.033	0.0009	1.909e-18	69.4443	-0.00394255	0.0318182	0.0427521	0.926524
rs114165349	C	G	0.0064	0.0261	0.0009	8.629e-13	50.5678	-0.0494764	0.0230004	0.0499656	0.322072
rs11557049	T	C	-0.0044	0.0645	0.0006	8.727e-14	53.7777	0.00802524	0.0678377	0.0296116	0.786378
rs11564722	T	C	0.0041	0.2406	0.0003	4.105e-35	186.777	-0.0154114	0.246282	0.0176323	0.382094
rs11581292	T	C	-0.0017	0.4765	0.0003	6.669e-09	32.111	0.0275933	0.482724	0.0150904	0.0674706
rs115926813	A	G	-0.0055	0.0391	0.0007	1.004e-14	61.7346	0.0872807	0.0381957	0.0392493	0.0261654
rs11616030	A	C	-0.004	0.9119	0.0005	2.305e-16	63.9999	-0.00834854	0.916079	0.0271649	0.758594
rs116339629	A	G	0.0083	0.0116	0.0015	2.397e-08	30.6177	-0.0733996	0.0111515	0.0714127	0.304033
rs11642550	A	G	0.0018	0.303	0.0003	2.818e-09	35.9999	-0.0180807	0.308498	0.016176	0.263673
rs116476169	C	G	-0.0056	0.0219	0.001	2.203e-08	31.3599	-0.0139365	0.0202547	0.0529843	0.792526
rs1165227	T	C	0.0023	0.1612	0.0004	6.317e-10	33.0624	-0.0307994	0.151497	0.0209089	0.140744
rs11656085	T	C	0.0032	0.1517	0.0004	1.446e-15	63.9999	-0.0153879	0.1456	0.0215169	0.474512
rs11657044	T	C	-0.0082	0.1682	0.0004	6.7e-111	420.249	0.0368842	0.178993	0.0202967	0.0691793
rs11670056	T	C	-0.0034	0.0754	0.0005	1.42e-10	46.2399	0.0510647	0.0804264	0.0275211	0.0635279
rs11694902	A	G	0.0041	0.1397	0.0004	1.464e-25	105.062	-0.0212155	0.143152	0.0214309	0.322198
rs11702255	A	G	-0.0017	0.3692	0.0003	9.655e-09	32.111	0.0082227	0.368203	0.0158963	0.604967
rs11706370	A	G	0.0025	0.3128	0.0003	4.465e-17	69.4443	0.00331081	0.311424	0.0162368	0.838426
rs11747993	A	G	-0.0021	0.2516	0.0003	4.785e-10	48.9999	0.034286	0.255952	0.0172653	0.047051
rs11759908	T	C	-0.0027	0.4519	0.0003	2.567e-21	80.9998	0.0140826	0.441089	0.0155363	0.364706
rs11786896	T	C	-0.0059	0.0493	0.0007	1.206e-19	71.0407	0.0691458	0.0485052	0.0353548	0.0504924
rs11791149	T	C	0.0023	0.8197	0.0004	1.236e-10	33.0624	0.00390627	0.823894	0.0196069	0.842084
rs11856829	T	C	0.0026	0.4616	0.0003	1.298e-20	75.111	0.00574683	0.449663	0.0151815	0.705028
rs12145677	A	G	-0.0031	0.3037	0.0003	1.34e-25	106.778	0.0320788	0.285251	0.0168052	0.0562801
rs12149228	T	C	-0.0029	0.1635	0.0004	3.37e-15	52.5624	0.0222752	0.149182	0.0211074	0.291277
rs12190287	C	G	0.002	0.6231	0.0003	1.444e-12	44.4444	0.0240634	0.64	0.0162898	0.139621
rs12216582	C	G	-0.0018	0.7081	0.0003	1.056e-08	35.9999	-0.0068698	0.72019	0.0168145	0.68286
rs12377027	A	G	-0.002	0.817	0.0004	1.414e-08	24.9999	0.01213	0.817261	0.0197509	0.539117
rs1242488	A	C	-0.0021	0.7403	0.0003	8.887e-12	48.9999	-0.00270737	0.742801	0.0172039	0.874953
rs12432201	T	C	0.0022	0.6926	0.0003	1.981e-13	53.7777	-0.0110749	0.687348	0.0162485	0.495496
rs12439429	T	C	0.0017	0.5423	0.0003	1.633e-10	32.111	-0.000647732	0.531781	0.0150153	0.965591
rs12544197	A	G	-0.0016	0.491	0.0003	7.672e-09	28.4444	0.00216287	0.484684	0.0152725	0.887381
rs1258179	A	G	-0.0021	0.4901	0.0003	5.052e-15	48.9999	0.00133356	0.480825	0.0149898	0.92911
rs1260326	T	C	0.0051	0.3929	0.0003	1.836e-74	288.999	-0.0353854	0.413088	0.0152976	0.020715
rs12736457	C	G	0.0058	0.8706	0.0004	1.744e-45	210.25	-0.00699163	0.873879	0.0226019	0.757064
rs12916712	T	C	-0.0019	0.7261	0.0003	7.604e-10	40.111	-0.00541416	0.723489	0.0166232	0.744652
rs12940987	A	G	-0.0048	0.7764	0.0003	2.766e-49	255.999	0.0115405	0.773103	0.0182826	0.527891
rs12942611	A	C	-0.0017	0.3542	0.0003	3.418e-09	32.111	-0.0115338	0.345284	0.0159196	0.468757
rs12951993	A	G	-0.0022	0.42	0.0003	4.034e-15	53.7777	0.000608421	0.413221	0.0153515	0.968386
rs13032786	C	G	0.0032	0.6961	0.0003	3.241e-27	113.778	0.0016563	0.701688	0.0167325	0.921148
rs13047277	T	C	0.0024	0.71	0.0003	7.416e-16	63.9999	0.00773104	0.703311	0.0164512	0.638399
rs13064938	T	C	0.0032	0.3902	0.0003	2.029e-30	113.778	-0.000213326	0.386275	0.0154717	0.988999
rs13099700	A	G	0.0021	0.7216	0.0003	4.967e-12	48.9999	-0.0134118	0.724325	0.0168359	0.425671
rs13157326	A	G	-0.0024	0.4722	0.0003	1.604e-16	63.9999	-0.00997737	0.458829	0.0154898	0.519495
rs13230509	C	G	-0.0064	0.6906	0.0003	1.03e-88	455.11	0.00173339	0.68875	0.0169297	0.918449
rs13245051	A	G	-0.0019	0.4457	0.0003	2.799e-12	40.111	0.00302254	0.441109	0.0150889	0.841234
rs132641	A	G	-0.0024	0.1658	0.0004	2.239e-11	35.9999	0.0142418	0.175079	0.0196487	0.468562
rs139323761	C	G	0.0075	0.0269	0.001	2.08e-14	56.2499	-0.00299433	0.0217097	0.0513624	0.953511
rs1453834	T	C	-0.0021	0.4001	0.0003	9.928e-14	48.9999	-0.000744043	0.397875	0.0155085	0.961735
rs1458038	T	C	0.0031	0.2957	0.0003	6.88e-26	106.778	0.0195183	0.297292	0.0165335	0.23779
rs148185902	A	G	-0.0128	0.0135	0.0013	4.923e-22	96.9465	0.0879542	0.0114977	0.0704946	0.21215
rs151245	T	G	-0.002	0.6016	0.0003	4.803e-13	44.4444	0.0182067	0.611381	0.0154075	0.237333
rs1519102	C	G	0.0018	0.6884	0.0003	1.744e-09	35.9999	-0.00567868	0.682818	0.0162463	0.726686
rs1541938	T	C	0.0029	0.2637	0.0003	1.247e-20	93.4443	0.0127601	0.258583	0.0170845	0.455134
rs1545837	T	C	-0.0021	0.6388	0.0003	1.44e-13	48.9999	0.00528173	0.640034	0.0155778	0.734569
rs1584028	T	C	0.0017	0.5643	0.0003	1.675e-10	32.111	-0.00681898	0.573606	0.0154375	0.658695
rs1585499	T	C	-0.0037	0.4569	0.0003	5.66e-42	152.111	0.0239776	0.46535	0.0152754	0.116488
rs16823029	A	C	-0.0053	0.0814	0.0005	3.354e-26	112.36	0.0245156	0.0758369	0.0284885	0.38949
rs16874073	T	C	-0.0042	0.9513	0.0006	4.283e-11	48.9999	-0.00381371	0.950983	0.0349207	0.913035
rs17050272	A	G	-0.0029	0.4193	0.0003	2.005e-25	93.4443	-0.00372917	0.420704	0.0152088	0.806302
rs1719935	A	G	0.0027	0.5317	0.0003	6.859e-23	80.9998	0.0107396	0.54133	0.0152193	0.4804
rs17256228	T	C	-0.0056	0.1084	0.0004	9.445e-39	196	0.0169201	0.104874	0.0243927	0.487899
rs17563	A	G	0.0018	0.4292	0.0003	5.613e-11	35.9999	0.0222774	0.442443	0.014925	0.135535
rs1757915	A	G	0.0024	0.3532	0.0003	7.836e-17	63.9999	0.0198251	0.358848	0.0154866	0.200494
rs17602729	A	G	0.0027	0.1288	0.0004	1.696e-10	45.5624	-0.043273	0.133858	0.0221955	0.0512206
rs1772976	T	C	0.0017	0.5183	0.0003	1.136e-09	32.111	0.0152838	0.507065	0.0152031	0.314749
rs1800574	T	C	-0.0063	0.03	0.0008	4.759e-15	62.0155	0.0322663	0.0261818	0.0468099	0.490632
rs1801251	A	G	0.0019	0.3571	0.0003	7.641e-12	40.111	0.0172233	0.344015	0.0157495	0.27414
rs1806649	T	C	0.0027	0.255	0.0003	1.167e-17	80.9998	-0.0200244	0.268472	0.0168846	0.23564
rs187355703	C	G	0.0117	0.9724	0.0009	6.668e-40	169	0.00162206	0.978045	0.051774	0.975007
rs1883991	A	C	-0.0028	0.6805	0.0003	2.476e-22	87.1109	0.0340235	0.681137	0.0160685	0.0342257
rs1887251	T	C	0.0029	0.3626	0.0003	1.691e-25	93.4443	-0.0266125	0.367245	0.0158188	0.092503
rs188932739	T	C	-0.0093	0.9916	0.0017	4.805e-08	29.9273	-0.0105086	0.993993	0.0973917	0.914075
rs1913641	T	G	-0.0021	0.4798	0.0003	2.83e-14	48.9999	-0.0202678	0.487923	0.014921	0.174354
rs1994887	A	C	-0.002	0.2741	0.0003	6.766e-11	44.4444	-0.005901	0.26559	0.0172145	0.731755
rs2053196	T	C	0.0018	0.7876	0.0003	3.626e-08	35.9999	0.00888789	0.790654	0.0184406	0.629825
rs2076668	A	G	-0.0039	0.3847	0.0003	6.91e-43	169	-0.0145637	0.382435	0.0154373	0.345472
rs2127206	T	C	0.0015	0.5672	0.0003	4.729e-08	25	-0.0246085	0.570844	0.0153367	0.108592
rs2145166	A	G	-0.0035	0.1481	0.0004	3.677e-17	76.5623	0.0318038	0.142605	0.0214772	0.138655
rs2184896	A	C	0.0019	0.4461	0.0003	9.626e-13	40.111	-0.00514602	0.458318	0.0151106	0.733437
rs219781	T	G	0.0024	0.2567	0.0003	3.278e-15	63.9999	0.00961498	0.265488	0.0169525	0.570597
rs223308	A	G	-0.003	0.5179	0.0003	4.24e-28	99.9998	-0.0118523	0.518291	0.0151085	0.432762
rs2235826	A	T	-0.0033	0.812	0.0004	2.046e-20	68.0624	0.0127579	0.818342	0.0197627	0.518568
rs2239547	T	C	-0.0025	0.7345	0.0003	6.357e-16	69.4443	0.0218538	0.728952	0.0168084	0.193543
rs2293093	C	G	0.0027	0.8883	0.0004	2.196e-10	45.5624	-0.0454037	0.890275	0.0242012	0.0606422
rs2302316	A	G	0.0018	0.2353	0.0003	3.303e-08	35.9999	0.028637	0.236025	0.017892	0.109478
rs2306623	T	C	-0.0021	0.3319	0.0003	1.134e-12	48.9999	-0.0151898	0.329998	0.0160339	0.343459
rs236326	A	T	0.0021	0.242	0.0003	5.9e-11	48.9999	-0.0089347	0.236501	0.0176425	0.612555
rs2411192	A	T	-0.0021	0.5909	0.0003	1.878e-14	48.9999	-0.00682384	0.614692	0.0158021	0.665864
rs2412608	T	C	0.0033	0.4941	0.0003	8.42e-34	121	-0.00324917	0.496872	0.015056	0.829139
rs2452592	A	G	-0.0016	0.3619	0.0003	7.566e-09	28.4444	-0.0230923	0.35641	0.015581	0.138318
rs2544390	T	C	0.0016	0.374	0.0003	1.083e-08	28.4444	0.00324064	0.382981	0.0153551	0.832852
rs2634675	A	G	0.0024	0.4522	0.0003	1.769e-17	63.9999	0.0190184	0.440666	0.0149954	0.204697
rs2666831	A	T	0.0015	0.3858	0.0003	2.696e-08	25	-0.0251602	0.380243	0.0156366	0.107604
rs267738	T	G	-0.0053	0.7849	0.0003	2.382e-57	312.11	-0.0061402	0.796583	0.0184892	0.739817
rs2783971	A	C	-0.0027	0.4729	0.0003	5.902e-24	80.9998	-0.00395073	0.46265	0.0150712	0.793215
rs278941	A	G	-0.0019	0.7179	0.0003	3.738e-10	40.111	0.00705532	0.711397	0.0167483	0.673568
rs2803959	T	C	0.0017	0.4453	0.0003	6.718e-10	32.111	-0.00404715	0.429907	0.0151459	0.789307
rs2815367	A	G	-0.0019	0.6502	0.0003	5.207e-11	40.111	0.0328482	0.658212	0.0157374	0.036864
rs2823139	A	G	-0.0032	0.3387	0.0003	3.026e-29	113.778	-0.013026	0.332408	0.016207	0.421557
rs2834317	A	G	-0.0037	0.1521	0.0004	2.797e-22	85.5623	0.010199	0.151009	0.021072	0.62838
rs284316	T	C	-0.0018	0.6619	0.0003	2.215e-09	35.9999	0.0040041	0.650896	0.0160977	0.803565
rs28493806	A	G	-0.0015	0.6243	0.0003	4.5e-08	25	-0.00199353	0.608905	0.0153673	0.896784
rs2878889	A	G	-0.0018	0.5522	0.0003	3.654e-11	35.9999	-0.0108896	0.551724	0.0150585	0.469584
rs2900660	A	C	-0.0017	0.5881	0.0003	3.064e-10	32.111	-0.00435032	0.593222	0.0153239	0.776494
rs293736	A	C	0.0018	0.2741	0.0003	1.778e-09	35.9999	0.0201464	0.277963	0.01688	0.23267
rs2960455	A	G	0.0043	0.7148	0.0003	2.052e-46	205.444	-0.0243362	0.714329	0.0165724	0.141973
rs2976178	C	G	-0.0028	0.756	0.0003	2.691e-18	87.1109	-0.0112408	0.751185	0.0171989	0.513384
rs303938	T	G	-0.0027	0.5975	0.0003	8.646e-22	80.9998	0.00816463	0.599976	0.0154199	0.596468
rs3107155	T	C	-0.0018	0.395	0.0003	3.651e-10	35.9999	0.0332791	0.403019	0.0152687	0.0292898
rs315986	T	C	-0.0072	0.8911	0.0004	1.376e-59	323.999	0.0274952	0.896064	0.0246278	0.264238
rs327508	A	G	0.0023	0.205	0.0003	4.855e-11	58.7777	-0.0245543	0.207322	0.0187119	0.189443
rs34053392	A	G	0.0015	0.4196	0.0003	4.412e-08	24.9999	-0.0191326	0.410561	0.0157093	0.223257
rs34188292	C	G	-0.0019	0.2651	0.0003	9.366e-09	40.111	0.0224243	0.249389	0.0173609	0.196476
rs34221697	A	G	-0.0054	0.029	0.0008	1.125e-10	45.5624	-0.0502722	0.0289978	0.0450887	0.264867
rs34442537	C	G	0.0021	0.6788	0.0003	1.307e-12	48.9999	-0.00849134	0.679397	0.0163456	0.603421
rs34642860	T	C	0.0021	0.3054	0.0003	1.439e-12	48.9999	-0.01715	0.287997	0.0166005	0.301556
rs35072105	A	G	-0.002	0.5391	0.0003	7.744e-13	44.4444	0.00179607	0.532585	0.0150184	0.904807
rs35320690	T	C	-0.0026	0.7225	0.0003	1.792e-17	75.111	0.029563	0.721629	0.0164931	0.0730614
rs354211	T	C	-0.0025	0.35	0.0003	1.304e-18	69.4443	-0.00258974	0.356637	0.0157106	0.869069
rs35629566	C	G	0.0028	0.8244	0.0004	5.396e-14	48.9999	0.00274404	0.824829	0.0197001	0.88922
rs357482	T	C	0.0024	0.1425	0.0004	3.791e-10	35.9999	0.0295034	0.139216	0.0218557	0.177043
rs35917667	A	C	0.0022	0.2395	0.0003	8.983e-12	53.7777	-0.00435274	0.236663	0.0175057	0.803634
rs35969577	T	G	-0.0061	0.4162	0.0003	4.43e-105	413.444	0.047366	0.418191	0.0154278	0.00213937
rs3744131	A	G	0.0017	0.666	0.0003	2.999e-09	32.111	-0.0189712	0.668505	0.0158425	0.231117
rs3750082	A	T	0.0022	0.341	0.0003	4.203e-14	53.7777	0.0112363	0.33617	0.0158345	0.477945
rs3775932	A	C	-0.002	0.4965	0.0003	6.995e-14	44.4444	-0.00701932	0.496029	0.0151829	0.643853
rs3791221	A	G	0.0022	0.6508	0.0003	1.39e-14	53.7777	-0.00819358	0.660046	0.0158441	0.605061
rs3793662	T	C	0.0021	0.8075	0.0004	1.188e-09	27.5624	-0.011039	0.80479	0.0187583	0.556205
rs3795503	T	C	0.0024	0.3218	0.0003	1.57e-16	63.9999	-0.0165421	0.306529	0.0164903	0.315794
rs3797537	A	G	0.0021	0.7134	0.0003	1.875e-12	48.9999	-0.0175535	0.705004	0.0165277	0.288207
rs3812036	T	C	-0.0071	0.252	0.0003	3.89e-109	560.11	-0.00373691	0.251544	0.0175404	0.831291
rs3814828	A	G	0.0021	0.3841	0.0003	4.689e-13	48.9999	0.017119	0.384871	0.0156123	0.272856
rs3824081	T	C	-0.0015	0.4783	0.0003	1.91e-08	24.9999	0.0107247	0.483194	0.0151183	0.478086
rs3850625	A	G	0.005	0.119	0.0004	1.523e-31	156.25	-0.00604262	0.120272	0.0229934	0.792707
rs3871466	T	C	-0.0022	0.8652	0.0004	4.121e-08	30.2499	-0.0115258	0.877301	0.0229666	0.615772
rs3904600	C	G	0.003	0.3706	0.0003	3.964e-26	99.9998	0.00815868	0.374846	0.0155354	0.599468
rs3925584	T	C	-0.0053	0.5476	0.0003	9.309e-86	312.11	0.013848	0.537795	0.015033	0.356959
rs41159	A	G	-0.0022	0.5983	0.0003	3.055e-15	53.7777	-0.0073058	0.590126	0.0151948	0.630653
rs41284816	T	G	-0.0084	0.0225	0.001	3.186e-17	70.5599	0.0863462	0.0217787	0.0512307	0.0919036
rs41303061	A	T	-0.003	0.9289	0.0005	8.673e-09	35.9999	-0.0270554	0.929638	0.0293362	0.356397
rs4233651	A	C	-0.0019	0.341	0.0003	9.76e-12	40.111	0.00793534	0.333436	0.0162178	0.624631
rs4290474	C	G	0.0032	0.1116	0.0004	6.799e-13	63.9999	0.00605491	0.109761	0.0239341	0.800282
rs4434960	A	T	0.0022	0.6153	0.0003	2.455e-15	53.7777	-0.0191032	0.588285	0.0152187	0.209388
rs4442348	A	G	0.0018	0.5065	0.0003	3.143e-11	35.9999	-0.0157229	0.517637	0.0149709	0.293612
rs4489970	A	G	0.0028	0.108	0.0004	6.378e-11	48.9999	-0.00923136	0.103168	0.0247141	0.708757
rs4567937	A	G	-0.0034	0.3182	0.0003	8.914e-31	128.444	0.00539462	0.311483	0.0162186	0.739422
rs4617830	A	C	0.0024	0.7816	0.0003	2.582e-13	63.9999	0.0225836	0.776969	0.0181036	0.212226
rs4656220	T	C	0.0019	0.3708	0.0003	4.403e-12	40.111	0.00053694	0.364944	0.0155568	0.972467
rs4705067	C	G	-0.0019	0.2087	0.0003	1.092e-08	40.111	-0.0173855	0.211203	0.0184065	0.3449
rs4735334	A	G	-0.0017	0.6982	0.0003	6.284e-09	32.111	-0.0018309	0.699039	0.0164875	0.911578
rs4744712	A	C	-0.0049	0.399	0.0003	1.261e-67	266.777	-0.00211508	0.402485	0.0151329	0.888844
rs4786429	T	C	-0.0022	0.7059	0.0003	2.089e-13	53.7777	0.0205781	0.699703	0.0164883	0.212015
rs4836732	T	C	0.0024	0.5286	0.0003	2.334e-18	63.9999	-0.0110232	0.518137	0.0152035	0.468428
rs4859682	A	C	-0.0079	0.4477	0.0003	4.1e-187	693.443	0.0351801	0.443098	0.01513	0.0200615
rs4869831	C	G	-0.0021	0.2091	0.0003	4.658e-10	48.9999	0.0111581	0.213719	0.0186168	0.548935
rs4871905	C	G	-0.0049	0.4165	0.0003	7.411e-72	266.777	0.0237915	0.41784	0.0152092	0.117751
rs4930319	C	G	-0.0034	0.3516	0.0003	5.037e-33	128.444	0.0171211	0.355755	0.0158155	0.279006
rs4945268	T	C	-0.0024	0.84	0.0004	4.213e-11	35.9999	0.0280244	0.841014	0.0205599	0.172862
rs4946932	A	C	0.0028	0.3022	0.0003	4.224e-21	87.1109	0.0153399	0.302108	0.016309	0.346922
rs4952981	T	C	-0.0027	0.5041	0.0003	9.047e-23	80.9998	-0.00373252	0.499629	0.0151915	0.805916
rs505966	A	G	0.0019	0.7302	0.0003	1.199e-09	40.111	0.0151955	0.738051	0.0171754	0.376304
rs514595	T	C	-0.0035	0.1546	0.0004	3.088e-21	76.5623	0.0142255	0.154131	0.0206718	0.491353
rs550057	T	C	0.0025	0.2572	0.0003	3.052e-16	69.4443	-0.00202689	0.256164	0.0170778	0.905525
rs55722796	T	C	-0.0057	0.7487	0.0003	9.468e-74	360.999	0.00127883	0.739871	0.0170655	0.940265
rs55842281	A	G	-0.0023	0.3576	0.0003	6.848e-16	58.7777	0.0336223	0.351926	0.0160171	0.0358038
rs55879803	T	G	-0.0016	0.6803	0.0003	2.855e-08	28.4444	0.00656484	0.692084	0.0164709	0.690209
rs55924910	C	G	0.0026	0.8452	0.0004	2.924e-12	42.2499	0.00304723	0.842259	0.0205909	0.882351
rs55957832	C	G	0.0035	0.9488	0.0006	3.253e-08	34.0277	0.0174989	0.945562	0.0333567	0.599862
rs56043887	T	C	-0.0021	0.5111	0.0003	6.924e-15	48.9999	-0.00759209	0.510389	0.0150178	0.613179
rs56252444	T	G	-0.0031	0.6208	0.0003	9.083e-29	106.778	0.0097539	0.62359	0.0154583	0.528054
rs56255430	A	C	0.0036	0.9181	0.0005	6.934e-13	51.8399	0.0385831	0.918064	0.0276418	0.162767
rs57445665	A	G	0.0021	0.2055	0.0003	3.35e-10	48.9999	-0.00779446	0.187662	0.0192	0.68477
rs58650092	A	C	0.0018	0.3923	0.0003	9.961e-11	35.9999	-0.0212375	0.383097	0.0155459	0.171904
rs59646751	T	G	-0.0023	0.3102	0.0003	1.023e-14	58.7777	0.0247929	0.313323	0.0162974	0.12819
rs59860440	T	C	0.0022	0.33	0.0003	1.655e-13	53.7777	-0.0185731	0.339842	0.0160313	0.246638
rs60068692	A	G	0.0044	0.0492	0.0007	2.214e-10	39.5101	-0.00706625	0.046523	0.0354729	0.842105
rs6011067	C	G	0.0036	0.9193	0.0005	7.76e-13	51.8399	-0.000486774	0.92031	0.0276784	0.985968
rs60503594	T	C	-0.0022	0.6616	0.0003	6.205e-15	53.7777	-0.00615609	0.661736	0.0157731	0.696321
rs6055748	A	G	-0.0018	0.6914	0.0003	6.314e-10	35.9999	-0.0247957	0.697411	0.0166329	0.136026
rs60580012	T	C	-0.0019	0.334	0.0003	4.425e-11	40.111	0.02081	0.345926	0.016023	0.194027
rs6072329	A	G	0.0018	0.3959	0.0003	8.721e-11	35.9999	0.016098	0.385895	0.0153227	0.293443
rs6127099	A	T	-0.0048	0.7204	0.0003	3.832e-52	255.999	0.0121478	0.731048	0.0175146	0.487946
rs61830291	A	C	-0.004	0.9021	0.0005	1.396e-17	63.9999	0.0191149	0.912385	0.0266457	0.473145
rs61927768	A	G	-0.0019	0.3004	0.0003	1.078e-10	40.111	-0.00245282	0.294994	0.0164243	0.881285
rs62120440	A	G	-0.0017	0.5219	0.0003	1.974e-10	32.111	0.017232	0.518512	0.0149583	0.249319
rs62191888	T	G	0.0033	0.3266	0.0003	1.514e-30	121	0.0135365	0.322465	0.015991	0.397272
rs62394289	A	G	0.0042	0.1184	0.0004	1.061e-23	110.25	-0.00427903	0.129105	0.0224744	0.848999
rs62618693	T	C	0.0038	0.0441	0.0007	1.404e-08	29.4693	-0.0033082	0.0453059	0.0358907	0.926559
rs6458868	T	C	-0.002	0.6471	0.0003	5.18e-13	44.4444	-0.0134948	0.645377	0.0156953	0.3899
rs6481598	C	G	0.0021	0.7847	0.0003	1.865e-10	48.9999	-0.0388616	0.793922	0.0186173	0.0368524
rs6546861	T	C	0.0063	0.229	0.0003	3.738e-85	440.999	-0.00104217	0.231759	0.0176911	0.953024
rs665731	T	C	-0.0022	0.1851	0.0004	6.197e-10	30.2499	-0.00157535	0.169526	0.0205626	0.938932
rs66827546	A	G	-0.0025	0.2626	0.0003	2.595e-15	69.4443	-0.00677992	0.255997	0.0170527	0.690936
rs6708702	A	G	-0.0019	0.3019	0.0003	4.609e-10	40.111	-0.00922888	0.310305	0.0162078	0.569078
rs6716446	A	G	0.0018	0.7546	0.0003	1.577e-08	35.9999	-0.0308677	0.739244	0.017322	0.0747498
rs6820004	C	G	-0.0019	0.2608	0.0003	1.019e-09	40.111	0.0147772	0.247085	0.0176127	0.401465
rs693906	C	G	-0.004	0.1491	0.0004	2.024e-25	99.9998	0.010475	0.141366	0.0215416	0.626776
rs6968865	A	T	-0.0026	0.3711	0.0003	2.866e-20	75.111	-0.0178729	0.374847	0.0156205	0.252545
rs700753	C	G	0.0034	0.3435	0.0003	2.299e-32	128.444	-0.00618289	0.351316	0.0158213	0.695949
rs7019647	A	G	0.0021	0.7347	0.0003	1.853e-12	48.9999	-0.020376	0.737158	0.0170575	0.232263
rs7036795	T	C	-0.0022	0.8008	0.0003	2.218e-10	53.7777	-0.0102726	0.803013	0.0189728	0.588204
rs7084764	A	G	0.0028	0.4975	0.0003	2.794e-24	87.1109	-0.01998	0.487273	0.0149309	0.180844
rs7096715	T	C	-0.0019	0.4217	0.0003	8.985e-12	40.111	0.00953093	0.418886	0.0151207	0.528482
rs7117020	T	G	-0.0019	0.5545	0.0003	4.098e-12	40.111	0.00541555	0.544985	0.0150382	0.718758
rs71606723	A	T	0.0024	0.7697	0.0003	6.574e-14	63.9999	-0.0213148	0.781962	0.0182021	0.241596
rs7210770	A	G	-0.0017	0.5949	0.0003	2.963e-09	32.111	0.00433348	0.606405	0.0156725	0.782162
rs72683923	T	C	-0.0074	0.9801	0.001	2.734e-13	54.7599	0.00385524	0.982013	0.0567258	0.945815
rs72706148	T	C	-0.0069	0.0182	0.0012	2.027e-09	33.0624	-0.0238541	0.0145548	0.0628219	0.70416
rs72757811	T	C	-0.0016	0.645	0.0003	2.17e-08	28.4444	0.0109712	0.646841	0.0157386	0.485749
rs72801873	A	G	0.0065	0.9688	0.0008	1.165e-16	66.0155	-0.0695905	0.9695	0.0437606	0.111778
rs728538	T	G	0.0023	0.8259	0.0004	1.097e-10	33.0624	-0.0434437	0.83535	0.0203878	0.0330998
rs72868882	T	G	-0.0034	0.0653	0.0006	2.269e-09	32.111	0.0198785	0.0590522	0.0317342	0.531049
rs72898623	A	G	-0.0031	0.1117	0.0004	5.311e-13	60.0624	0.00927064	0.112174	0.0239269	0.698418
rs72912510	A	G	-0.0026	0.204	0.0003	1.164e-13	75.111	-0.0176521	0.197848	0.01917	0.357146
rs73116888	T	C	-0.004	0.0995	0.0005	1.024e-17	63.9999	0.0566258	0.0834041	0.0271749	0.0371829
rs73119035	A	G	0.0034	0.8668	0.0004	4.036e-17	72.2499	0.0139774	0.869407	0.0220422	0.526003
rs73119306	A	G	-0.0031	0.7547	0.0003	7.043e-23	106.778	0.0214693	0.771845	0.017977	0.232372
rs7314664	T	C	-0.0022	0.8685	0.0004	4.208e-08	30.2499	0.0130972	0.869792	0.0223085	0.557139
rs73245338	T	G	0.0034	0.0645	0.0006	1.069e-09	32.111	-0.0126683	0.0657177	0.030392	0.676802
rs74424138	A	C	-0.0026	0.1239	0.0004	1.497e-09	42.2499	0.000826768	0.119123	0.0233859	0.971798
rs7492724	A	G	0.002	0.7082	0.0003	7.292e-12	44.4444	-0.0117524	0.712026	0.0166256	0.479638
rs7516435	A	G	0.0031	0.6884	0.0003	5.055e-26	106.778	0.0103431	0.691916	0.016296	0.525621
rs7536433	T	C	0.0025	0.2111	0.0003	1.881e-13	69.4443	-0.0144522	0.217011	0.018262	0.42872
rs75501914	A	G	0.0033	0.0656	0.0006	1.115e-08	30.2499	0.00140356	0.0638842	0.0309289	0.963804
rs7565830	A	G	-0.0018	0.7246	0.0003	2.812e-09	35.9999	-0.0040073	0.730723	0.0168239	0.811733
rs7591218	A	G	0.0018	0.3042	0.0003	1.536e-09	35.9999	0.00749403	0.305583	0.0162307	0.644283
rs76004499	C	G	-0.0067	0.9736	0.0009	3.719e-13	55.4196	-0.00408142	0.979778	0.0531373	0.938776
rs76273615	A	G	0.003	0.8691	0.0004	1.807e-13	56.2499	0.00992065	0.877164	0.0229723	0.665848
rs7667050	T	C	0.0019	0.4692	0.0003	4.087e-12	40.111	0.00261749	0.470993	0.0152402	0.863634
rs7727632	T	C	-0.0025	0.1044	0.0004	3.211e-08	39.0624	0.0483593	0.106757	0.0243352	0.0468984
rs7740107	A	T	0.0029	0.738	0.0003	7.193e-22	93.4443	-0.0281866	0.741485	0.0170955	0.0991951
rs7744658	A	G	-0.0024	0.8687	0.0004	2.684e-09	35.9999	0.0170884	0.869831	0.0222373	0.442216
rs77770952	C	G	-0.0046	0.0378	0.0007	2.44e-10	43.1836	-0.00368944	0.0386014	0.0383801	0.923418
rs77924615	A	G	0.0106	0.1984	0.0003	2.15e-200	1248.44	-0.0220475	0.192001	0.0193885	0.25548
rs78054198	T	G	0.0022	0.1399	0.0004	4.822e-08	30.2499	-0.0416176	0.141177	0.0215286	0.0532203
rs78444298	A	G	-0.012	0.0193	0.001	4.444e-31	144	-0.0435387	0.0178745	0.0567102	0.442641
rs784504	C	G	0.0022	0.807	0.0004	1.714e-09	30.2499	0.00406067	0.816135	0.0194947	0.834998
rs79270185	T	C	0.0058	0.0261	0.0009	1.486e-11	41.5308	0.0279499	0.0272893	0.0461574	0.544824
rs79346194	A	G	-0.0021	0.6921	0.0003	7.074e-13	48.9999	-0.01271	0.704565	0.0164587	0.439973
rs7953798	T	G	-0.0045	0.09	0.0005	6.431e-21	80.9998	0.00826926	0.0890925	0.0265431	0.755389
rs7983636	A	G	0.0032	0.0758	0.0005	6.554e-10	40.9599	0.0199925	0.071602	0.0288407	0.488181
rs79926430	T	C	0.0029	0.074	0.0005	2.91e-08	33.6399	-0.0221374	0.0753944	0.0288176	0.442374
rs8001243	A	G	0.0023	0.7108	0.0003	7.59e-14	58.7777	0.0135128	0.711142	0.0166403	0.416761
rs80282103	A	T	0.0083	0.9181	0.0005	2.608e-62	275.559	-0.011399	0.915321	0.0269471	0.672285
rs80301631	C	G	-0.0048	0.03	0.0008	1.759e-08	35.9999	0.0282724	0.0266276	0.0469545	0.547092
rs807624	T	G	0.0036	0.3489	0.0003	3.089e-37	144	-0.00731861	0.349763	0.0158275	0.643796
rs81205	A	C	0.003	0.5375	0.0003	3.319e-26	99.9998	-0.00605147	0.537821	0.0157182	0.70024
rs849086	A	G	0.0019	0.2802	0.0003	2.038e-10	40.111	-0.00342949	0.2887	0.0168527	0.838746
rs881858	A	G	-0.0055	0.6967	0.0003	4.036e-77	336.11	0.00640848	0.701503	0.0164308	0.696516
rs9307594	A	G	0.0018	0.528	0.0003	1.742e-11	35.9999	0.00232175	0.531976	0.0152015	0.87861
rs9333592	T	C	0.0053	0.0779	0.0005	9.512e-22	112.36	-0.0573986	0.076707	0.0284649	0.0437506
rs9373056	T	C	0.0029	0.32	0.0003	2.097e-23	93.4443	-0.00341629	0.319631	0.016076	0.83171
rs9419939	A	G	0.0029	0.188	0.0004	2.769e-16	52.5624	-0.00478119	0.177633	0.0198133	0.809313
rs9465741	A	C	0.0023	0.5438	0.0003	1.92e-16	58.7777	-0.000528109	0.538564	0.0149249	0.971773
rs952151	A	G	-0.0023	0.2341	0.0003	3.859e-13	58.7777	-0.0229752	0.247265	0.0177479	0.19548
rs9543135	A	G	0.0022	0.8314	0.0004	1.738e-09	30.2499	0.0312096	0.825201	0.0198048	0.115059
rs9652384	A	G	0.0016	0.4236	0.0003	2.481e-09	28.4444	-0.00821661	0.422451	0.015239	0.58976
rs9784041	T	C	0.0022	0.1604	0.0004	8.132e-09	30.2499	-0.0147805	0.162043	0.0203755	0.468204
rs9823161	A	G	0.0025	0.6871	0.0003	4.347e-15	69.4443	-0.000987347	0.69353	0.0165663	0.952475
rs9894634	T	C	-0.0019	0.6003	0.0003	2.839e-12	40.111	0.0146517	0.60116	0.0154041	0.341526
rs9925773	A	G	-0.0028	0.2721	0.0003	1.04e-18	87.1109	0.00688998	0.272174	0.0168473	0.682565
rs9932625	A	G	-0.0033	0.2295	0.0003	4.663e-25	121	0.0177435	0.217967	0.0179448	0.322767
rs9934475	A	G	0.0018	0.4155	0.0003	5.408e-11	35.9999	-0.00388681	0.412127	0.0155395	0.802491
rs9960465	T	C	0.0035	0.2085	0.0003	2.359e-26	136.111	-0.0302483	0.206062	0.0185057	0.102144
Glycine levels
rs10093614	A	G	-0.0018	0.3896	0.0003	2.198e-10	35.9999	0.00324057	0.394374	0.0153634	0.832943
rs10111039	A	G	0.0016	0.5952	0.0003	4.115e-09	28.4444	-0.0231324	0.602009	0.0152827	0.130118
rs10142359	A	G	0.0021	0.514	0.0003	7.937e-15	48.9999	-0.00915348	0.506427	0.0148293	0.537065
rs10151563	A	G	-0.0019	0.6048	0.0003	1.156e-11	40.111	0.0173023	0.610182	0.0153355	0.259214
rs10163551	T	C	-0.0023	0.3017	0.0003	1.46e-14	58.7777	0.0219602	0.297907	0.0162863	0.177534
rs10224002	A	G	0.0077	0.7152	0.0003	3.55e-142	658.776	-0.0378964	0.714892	0.0166718	0.0230209
rs1042752	A	G	0.0018	0.538	0.0003	7.078e-11	35.9999	-0.0013928	0.533818	0.0148946	0.925498
rs10430743	T	G	0.0027	0.4278	0.0003	1.676e-22	80.9998	-0.00444366	0.42778	0.0150078	0.767162
rs10498755	T	C	-0.0043	0.0826	0.0005	5.8e-18	73.9599	0.0292265	0.0802521	0.0275021	0.287918
rs10846156	T	G	-0.004	0.8037	0.0003	4.127e-31	177.777	0.0257219	0.802326	0.0186954	0.168872
rs10849077	A	G	-0.0025	0.1433	0.0004	1.698e-08	39.0624	-0.00797874	0.138092	0.0216917	0.713004
rs10851885	A	G	0.0056	0.7514	0.0003	9.742e-69	348.444	-0.0270141	0.755454	0.0173765	0.120034
rs10862375	C	G	-0.0019	0.2762	0.0003	9.823e-10	40.111	0.00964612	0.272317	0.016465	0.557973
rs10917374	C	G	0.0043	0.0719	0.0005	1.497e-16	73.9599	0.0309351	0.067774	0.0295747	0.295561
rs10929380	A	G	-0.0019	0.3909	0.0003	8.418e-12	40.111	-0.0181924	0.394377	0.0153232	0.23513
rs10994860	T	C	0.0044	0.1844	0.0004	3.503e-36	121	-0.0133793	0.170389	0.019805	0.499325
rs11062102	T	C	0.0041	0.3397	0.0003	2.321e-47	186.777	-0.00701435	0.344573	0.0158178	0.657443
rs11109717	T	C	-0.0017	0.6973	0.0003	8.401e-09	32.111	-0.00276107	0.720818	0.0169838	0.870857
rs11150210	A	G	-0.0018	0.7505	0.0003	3.148e-08	35.9999	0.000954001	0.7442	0.0169792	0.955193
rs111541038	T	C	0.0032	0.8591	0.0004	2.596e-14	63.9999	-0.0237833	0.867951	0.0220984	0.281819
rs111653425	T	C	-0.0263	0.0124	0.0014	7.168e-82	352.902	0.0477645	0.0106048	0.072963	0.512699
rs11166440	A	G	0.0024	0.6284	0.0003	3.853e-17	63.9999	-0.0229196	0.618636	0.0153199	0.134635
rs11186805	A	G	0.002	0.3731	0.0003	2.451e-12	44.4444	0.00513757	0.383797	0.0154708	0.739828
rs11261022	A	C	-0.0021	0.3578	0.0003	3.109e-14	48.9999	0.0254159	0.366428	0.0153959	0.0987738
rs112880707	T	C	0.0056	0.1006	0.0005	3.287e-34	125.44	0.0210919	0.0953593	0.0253244	0.404919
rs113572081	C	G	-0.0028	0.1369	0.0004	9.217e-13	48.9999	0.016627	0.138896	0.02127	0.434383
rs1137844	C	G	-0.0021	0.6841	0.0003	7.864e-12	48.9999	0.00663826	0.69269	0.0162813	0.683478
rs113956264	T	C	0.0075	0.033	0.0009	1.909e-18	69.4443	-0.007477	0.0317614	0.0424224	0.860097
rs114165349	C	G	0.0064	0.0261	0.0009	8.629e-13	50.5678	-0.00692635	0.0229425	0.0496012	0.888944
rs11557049	T	C	-0.0044	0.0645	0.0006	8.727e-14	53.7777	0.0181101	0.0678459	0.0293575	0.537314
rs11564722	T	C	0.0041	0.2406	0.0003	4.105e-35	186.777	0.000696489	0.246562	0.0174709	0.9682
rs11581292	T	C	-0.0017	0.4765	0.0003	6.669e-09	32.111	0.0220327	0.482846	0.0149656	0.140961
rs116339629	A	G	0.0083	0.0116	0.0015	2.397e-08	30.6177	-0.0457649	0.0110923	0.0709903	0.519145
rs11642550	A	G	0.0018	0.303	0.0003	2.818e-09	35.9999	-0.0181656	0.308474	0.0160422	0.25748
rs116476169	C	G	-0.0056	0.0219	0.001	2.203e-08	31.3599	-0.0393287	0.0201965	0.0526021	0.454662
rs11656085	T	C	0.0032	0.1517	0.0004	1.446e-15	63.9999	3.72961e-05	0.145948	0.0213123	0.998604
rs11657044	T	C	-0.0082	0.1682	0.0004	6.7e-111	420.249	0.0353848	0.178993	0.0201141	0.0785439
rs11670056	T	C	-0.0034	0.0754	0.0005	1.42e-10	46.2399	0.0416156	0.0802544	0.0273325	0.127866
rs11694902	A	G	0.0041	0.1397	0.0004	1.464e-25	105.062	-0.000564248	0.143108	0.0212617	0.978828
rs11702255	A	G	-0.0017	0.3692	0.0003	9.655e-09	32.111	0.0139792	0.368237	0.0157593	0.375056
rs11706370	A	G	0.0025	0.3128	0.0003	4.465e-17	69.4443	0.00974745	0.311219	0.0161052	0.545021
rs11747993	A	G	-0.0021	0.2516	0.0003	4.785e-10	48.9999	0.0211557	0.256075	0.0171158	0.216447
rs11759908	T	C	-0.0027	0.4519	0.0003	2.567e-21	80.9998	0.012984	0.44043	0.0154081	0.399409
rs11786896	T	C	-0.0059	0.0493	0.0007	1.206e-19	71.0407	0.0467635	0.0485111	0.0350564	0.18222
rs11791149	T	C	0.0023	0.8197	0.0004	1.236e-10	33.0624	0.00519288	0.823994	0.0194418	0.789393
rs11856829	T	C	0.0026	0.4616	0.0003	1.298e-20	75.111	0.00641399	0.449473	0.0150582	0.670146
rs12145677	A	G	-0.0031	0.3037	0.0003	1.34e-25	106.778	0.0152737	0.285042	0.0166736	0.359645
rs12149228	T	C	-0.0029	0.1635	0.0004	3.37e-15	52.5624	0.0237775	0.148974	0.0209555	0.256516
rs12190287	C	G	0.002	0.6231	0.0003	1.444e-12	44.4444	0.0147156	0.640055	0.0161475	0.362126
rs12216582	C	G	-0.0018	0.7081	0.0003	1.056e-08	35.9999	-0.00354248	0.720095	0.0166666	0.831678
rs12377027	A	G	-0.002	0.817	0.0004	1.414e-08	24.9999	-0.00451021	0.817176	0.0195733	0.81776
rs1242488	A	C	-0.0021	0.7403	0.0003	8.887e-12	48.9999	0.00603249	0.742708	0.0170572	0.723591
rs12432201	T	C	0.0022	0.6926	0.0003	1.981e-13	53.7777	0.0039845	0.687166	0.0161114	0.804669
rs12439429	T	C	0.0017	0.5423	0.0003	1.633e-10	32.111	-0.00367859	0.531907	0.014887	0.80483
rs12449763	A	T	-0.0022	0.7822	0.0003	1.204e-10	53.7777	-0.0278055	0.792488	0.0186766	0.136543
rs12544197	A	G	-0.0016	0.491	0.0003	7.672e-09	28.4444	0.0111367	0.484369	0.0151398	0.461979
rs1258179	A	G	-0.0021	0.4901	0.0003	5.052e-15	48.9999	-0.00854811	0.48058	0.0148653	0.565265
rs1260326	T	C	0.0051	0.3929	0.0003	1.836e-74	288.999	-0.0200959	0.412593	0.0151713	0.185306
rs12713256	A	G	0.0021	0.7564	0.0003	3.472e-11	48.9999	-0.0370638	0.751242	0.0172718	0.0318794
rs12736457	C	G	0.0058	0.8706	0.0004	1.744e-45	210.25	-0.0151703	0.874045	0.0224297	0.49882
rs12916712	T	C	-0.0019	0.7261	0.0003	7.604e-10	40.111	-0.00972141	0.723335	0.0164818	0.555307
rs12940987	A	G	-0.0048	0.7764	0.0003	2.766e-49	255.999	0.0032792	0.773018	0.0181284	0.856455
rs12942611	A	C	-0.0017	0.3542	0.0003	3.418e-09	32.111	-0.0206845	0.345284	0.0157907	0.190222
rs12951993	A	G	-0.0022	0.42	0.0003	4.034e-15	53.7777	0.00722971	0.413025	0.0152276	0.634946
rs13032786	C	G	0.0032	0.6961	0.0003	3.241e-27	113.778	0.0123862	0.701493	0.0165913	0.455337
rs13047277	T	C	0.0024	0.71	0.0003	7.416e-16	63.9999	0.0116624	0.703093	0.0163026	0.47438
rs13064938	T	C	0.0032	0.3902	0.0003	2.029e-30	113.778	0.000868274	0.385833	0.0153317	0.954838
rs13099700	A	G	0.0021	0.7216	0.0003	4.967e-12	48.9999	-0.00574376	0.724109	0.0166886	0.730717
rs13230509	C	G	-0.0064	0.6906	0.0003	1.03e-88	455.11	-0.00313988	0.688975	0.0167934	0.851683
rs13245051	A	G	-0.0019	0.4457	0.0003	2.799e-12	40.111	0.00484954	0.441709	0.01497	0.745975
rs132641	A	G	-0.0024	0.1658	0.0004	2.239e-11	35.9999	-0.00449476	0.174735	0.0194968	0.817674
rs139323761	C	G	0.0075	0.0269	0.001	2.08e-14	56.2499	0.030576	0.0217739	0.0508554	0.547684
rs1453834	T	C	-0.0021	0.4001	0.0003	9.928e-14	48.9999	-0.00621039	0.397949	0.0153686	0.686141
rs1458038	T	C	0.0031	0.2957	0.0003	6.88e-26	106.778	0.0235717	0.297268	0.0164013	0.150665
rs148185902	A	G	-0.0128	0.0135	0.0013	4.923e-22	96.9465	0.106569	0.01156	0.0697094	0.126322
rs151245	T	G	-0.002	0.6016	0.0003	4.803e-13	44.4444	0.001607	0.611212	0.0152762	0.91622
rs1519102	C	G	0.0018	0.6884	0.0003	1.744e-09	35.9999	0.000642211	0.683168	0.0161215	0.968224
rs1541938	T	C	0.0029	0.2637	0.0003	1.247e-20	93.4443	0.00918441	0.258675	0.0169392	0.587681
rs1545837	T	C	-0.0021	0.6388	0.0003	1.44e-13	48.9999	0.00959607	0.640051	0.0154402	0.534272
rs1548945	T	C	0.0038	0.4145	0.0003	1.958e-41	160.444	0.0165076	0.41064	0.0154756	0.286116
rs1584028	T	C	0.0017	0.5643	0.0003	1.675e-10	32.111	-0.0186901	0.573295	0.0152913	0.221605
rs1585499	T	C	-0.0037	0.4569	0.0003	5.66e-42	152.111	0.0151585	0.465467	0.0151644	0.317499
rs164747	T	G	0.0031	0.5684	0.0003	2.33e-30	106.778	0.000151705	0.535027	0.0149599	0.991909
rs16823029	A	C	-0.0053	0.0814	0.0005	3.354e-26	112.36	0.0308549	0.0760896	0.028185	0.273636
rs16874073	T	C	-0.0042	0.9513	0.0006	4.283e-11	48.9999	0.0138312	0.951037	0.0346397	0.689682
rs17050272	A	G	-0.0029	0.4193	0.0003	2.005e-25	93.4443	-0.00742819	0.420583	0.0150795	0.622293
rs1719935	A	G	0.0027	0.5317	0.0003	6.859e-23	80.9998	0.00593188	0.540712	0.0150711	0.693881
rs17256228	T	C	-0.0056	0.1084	0.0004	9.445e-39	196	0.00257643	0.104947	0.0241802	0.915145
rs17563	A	G	0.0018	0.4292	0.0003	5.613e-11	35.9999	0.0225966	0.442308	0.014805	0.126939
rs1757915	A	G	0.0024	0.3532	0.0003	7.836e-17	63.9999	0.017937	0.358892	0.0153512	0.242628
rs17602729	A	G	0.0027	0.1288	0.0004	1.696e-10	45.5624	-0.0317507	0.134177	0.0219945	0.148859
rs1772976	T	C	0.0017	0.5183	0.0003	1.136e-09	32.111	0.00850248	0.507067	0.0150848	0.572995
rs1800574	T	C	-0.0063	0.03	0.0008	4.759e-15	62.0155	0.0180162	0.0261244	0.0464591	0.698175
rs1801251	A	G	0.0019	0.3571	0.0003	7.641e-12	40.111	0.0205844	0.343996	0.0156184	0.187519
rs1806649	T	C	0.0027	0.255	0.0003	1.167e-17	80.9998	-0.0327338	0.268415	0.0167386	0.050513
rs187355703	C	G	0.0117	0.9724	0.0009	6.668e-40	169	0.0485798	0.978103	0.0513955	0.344549
rs1883991	A	C	-0.0028	0.6805	0.0003	2.476e-22	87.1109	0.0276616	0.681281	0.0159313	0.0825096
rs1887251	T	C	0.0029	0.3626	0.0003	1.691e-25	93.4443	-0.0239935	0.367166	0.0156828	0.126037
rs188932739	T	C	-0.0093	0.9916	0.0017	4.805e-08	29.9273	-0.0130863	0.993992	0.0965572	0.892194
rs1913641	T	G	-0.0021	0.4798	0.0003	2.83e-14	48.9999	-0.0143115	0.487618	0.0148032	0.333655
rs1994887	A	C	-0.002	0.2741	0.0003	6.766e-11	44.4444	-0.0166931	0.265805	0.0170606	0.327847
rs2053196	T	C	0.0018	0.7876	0.0003	3.626e-08	35.9999	-0.0130547	0.79075	0.018284	0.475228
rs2068888	A	G	-0.0031	0.4504	0.0003	7.61e-30	106.778	0.0318037	0.456408	0.0148906	0.0326933
rs2127206	T	C	0.0015	0.5672	0.0003	4.729e-08	25	-0.0206404	0.571048	0.0152173	0.174979
rs2145166	A	G	-0.0035	0.1481	0.0004	3.677e-17	76.5623	0.0269264	0.142683	0.0212815	0.205783
rs2184896	A	C	0.0019	0.4461	0.0003	9.626e-13	40.111	0.00177036	0.458007	0.0149809	0.905929
rs219781	T	G	0.0024	0.2567	0.0003	3.278e-15	63.9999	0.00585748	0.265399	0.0168026	0.727386
rs223308	A	G	-0.003	0.5179	0.0003	4.24e-28	99.9998	-0.0135921	0.518537	0.0149758	0.364087
rs2235826	A	T	-0.0033	0.812	0.0004	2.046e-20	68.0624	0.0110074	0.818445	0.0195963	0.574313
rs2239547	T	C	-0.0025	0.7345	0.0003	6.357e-16	69.4443	0.010652	0.728435	0.0166631	0.522657
rs2293093	C	G	0.0027	0.8883	0.0004	2.196e-10	45.5624	-0.0515462	0.89014	0.0239841	0.0316197
rs2302316	A	G	0.0018	0.2353	0.0003	3.303e-08	35.9999	0.0156411	0.235651	0.0177432	0.378035
rs2306623	T	C	-0.0021	0.3319	0.0003	1.134e-12	48.9999	-0.00504027	0.32975	0.0158945	0.751162
rs236326	A	T	0.0021	0.242	0.0003	5.9e-11	48.9999	-0.0114508	0.23653	0.0174977	0.512845
rs2411192	A	T	-0.0021	0.5909	0.0003	1.878e-14	48.9999	-0.0139715	0.614516	0.0156654	0.372465
rs2412608	T	C	0.0033	0.4941	0.0003	8.42e-34	121	0.000418591	0.496749	0.0149344	0.977639
rs2452592	A	G	-0.0016	0.3619	0.0003	7.566e-09	28.4444	-0.0162928	0.356637	0.0154561	0.291822
rs2544390	T	C	0.0016	0.374	0.0003	1.083e-08	28.4444	-0.00354506	0.382967	0.0152275	0.815912
rs2634675	A	G	0.0024	0.4522	0.0003	1.769e-17	63.9999	0.0203981	0.440841	0.0148636	0.169954
rs2666831	A	T	0.0015	0.3858	0.0003	2.696e-08	25	-0.0275713	0.380181	0.0154928	0.0751392
rs267738	T	G	-0.0053	0.7849	0.0003	2.382e-57	312.11	-0.014872	0.796619	0.0183246	0.417029
rs27028	A	G	-0.0017	0.3657	0.0003	7.969e-10	32.111	0.0302812	0.378418	0.015176	0.0460056
rs2783971	A	C	-0.0027	0.4729	0.0003	5.902e-24	80.9998	0.00501739	0.462772	0.0149415	0.73702
rs278941	A	G	-0.0019	0.7179	0.0003	3.738e-10	40.111	-0.00139277	0.711014	0.0165985	0.933129
rs2803959	T	C	0.0017	0.4453	0.0003	6.718e-10	32.111	-0.00354155	0.429287	0.015014	0.813524
rs2815367	A	G	-0.0019	0.6502	0.0003	5.207e-11	40.111	0.0151109	0.658413	0.0156079	0.332965
rs2823139	A	G	-0.0032	0.3387	0.0003	3.026e-29	113.778	-0.0191545	0.332134	0.0160692	0.23326
rs2834317	A	G	-0.0037	0.1521	0.0004	2.797e-22	85.5623	0.019413	0.150661	0.0209131	0.353267
rs284316	T	C	-0.0018	0.6619	0.0003	2.215e-09	35.9999	0.0110965	0.650846	0.0159709	0.487183
rs28493806	A	G	-0.0015	0.6243	0.0003	4.5e-08	25	-0.000246996	0.609162	0.0152391	0.987068
rs2878889	A	G	-0.0018	0.5522	0.0003	3.654e-11	35.9999	-0.0204816	0.551964	0.0149334	0.170209
rs2899333	A	G	-0.0019	0.281	0.0003	1.124e-10	40.111	-0.0127108	0.279441	0.0166024	0.443917
rs2900660	A	C	-0.0017	0.5881	0.0003	3.064e-10	32.111	-0.003666	0.593112	0.0151913	0.809305
rs293736	A	C	0.0018	0.2741	0.0003	1.778e-09	35.9999	0.018246	0.277778	0.0167347	0.275577
rs2960455	A	G	0.0043	0.7148	0.0003	2.052e-46	205.444	0.000992437	0.714294	0.0164285	0.951829
rs2976178	C	G	-0.0028	0.756	0.0003	2.691e-18	87.1109	0.0117915	0.751398	0.0170577	0.489395
rs303938	T	G	-0.0027	0.5975	0.0003	8.646e-22	80.9998	-0.00673693	0.599743	0.0152887	0.659469
rs3107155	T	C	-0.0018	0.395	0.0003	3.651e-10	35.9999	0.014027	0.402897	0.0151391	0.354164
rs315986	T	C	-0.0072	0.8911	0.0004	1.376e-59	323.999	0.0194259	0.896295	0.0244367	0.426646
rs327508	A	G	0.0023	0.205	0.0003	4.855e-11	58.7777	-0.0240229	0.207532	0.0185364	0.194982
rs34053392	A	G	0.0015	0.4196	0.0003	4.412e-08	24.9999	-0.0146606	0.410744	0.0155752	0.346562
rs34188292	C	G	-0.0019	0.2651	0.0003	9.366e-09	40.111	0.0108939	0.249603	0.0172254	0.527104
rs34221697	A	G	-0.0054	0.029	0.0008	1.125e-10	45.5624	-0.0408028	0.0290013	0.0447036	0.361379
rs34442537	C	G	0.0021	0.6788	0.0003	1.307e-12	48.9999	-0.00636239	0.67917	0.0162086	0.694666
rs34642860	T	C	0.0021	0.3054	0.0003	1.439e-12	48.9999	-0.00158324	0.287997	0.0164593	0.923368
rs34707165	A	T	-0.0019	0.6654	0.0003	1.176e-11	40.111	0.0306736	0.662454	0.0157458	0.0514094
rs35072105	A	G	-0.002	0.5391	0.0003	7.744e-13	44.4444	0.00626739	0.532711	0.014901	0.674045
rs35320690	T	C	-0.0026	0.7225	0.0003	1.792e-17	75.111	0.0315248	0.721474	0.016343	0.0537375
rs354211	T	C	-0.0025	0.35	0.0003	1.304e-18	69.4443	-0.00354649	0.356497	0.0155702	0.819822
rs35629566	C	G	0.0028	0.8244	0.0004	5.396e-14	48.9999	0.00336327	0.824808	0.0195318	0.863284
rs357482	T	C	0.0024	0.1425	0.0004	3.791e-10	35.9999	0.0177381	0.138971	0.0216799	0.413253
rs35917667	A	C	0.0022	0.2395	0.0003	8.983e-12	53.7777	-0.00959588	0.236509	0.0173508	0.580228
rs35969577	T	G	-0.0061	0.4162	0.0003	4.43e-105	413.444	0.0405881	0.418067	0.0152913	0.00794654
rs3744131	A	G	0.0017	0.666	0.0003	2.999e-09	32.111	-0.00125396	0.668404	0.015714	0.936397
rs3750082	A	T	0.0022	0.341	0.0003	4.203e-14	53.7777	0.00742675	0.336393	0.0157065	0.636322
rs3774292	A	T	0.0029	0.6827	0.0003	5.373e-23	93.4443	-0.0326514	0.678125	0.0159469	0.0406082
rs3775932	A	C	-0.002	0.4965	0.0003	6.995e-14	44.4444	-0.0187114	0.496395	0.0150439	0.21358
rs3791221	A	G	0.0022	0.6508	0.0003	1.39e-14	53.7777	-0.00420479	0.660066	0.015696	0.788785
rs3793662	T	C	0.0021	0.8075	0.0004	1.188e-09	27.5624	-0.00641762	0.805071	0.0186234	0.730396
rs3795503	T	C	0.0024	0.3218	0.0003	1.57e-16	63.9999	-0.013291	0.306727	0.0163523	0.416337
rs3797537	A	G	0.0021	0.7134	0.0003	1.875e-12	48.9999	-0.0118114	0.705271	0.0163806	0.470871
rs3814828	A	G	0.0021	0.3841	0.0003	4.689e-13	48.9999	0.0228326	0.385185	0.0154831	0.140298
rs3824081	T	C	-0.0015	0.4783	0.0003	1.91e-08	24.9999	0.0130287	0.482701	0.0150044	0.385213
rs3850625	A	G	0.005	0.119	0.0004	1.523e-31	156.25	-0.0124726	0.120044	0.022823	0.584726
rs3871466	T	C	-0.0022	0.8652	0.0004	4.121e-08	30.2499	0.00956967	0.877286	0.0227574	0.674114
rs3925584	T	C	-0.0053	0.5476	0.0003	9.309e-86	312.11	-0.00167506	0.537497	0.0149127	0.910566
rs41159	A	G	-0.0022	0.5983	0.0003	3.055e-15	53.7777	-0.00557118	0.590562	0.0150564	0.711368
rs41284816	T	G	-0.0084	0.0225	0.001	3.186e-17	70.5599	0.119968	0.0217207	0.0508492	0.0183098
rs41303061	A	T	-0.003	0.9289	0.0005	8.673e-09	35.9999	-0.0127847	0.929812	0.0291154	0.660585
rs4233651	A	C	-0.0019	0.341	0.0003	9.76e-12	40.111	0.00164676	0.333231	0.0160953	0.918508
rs4290474	C	G	0.0032	0.1116	0.0004	6.799e-13	63.9999	0.0238201	0.109895	0.0237198	0.315269
rs4434960	A	T	0.0022	0.6153	0.0003	2.455e-15	53.7777	-0.0153998	0.588235	0.0150863	0.307358
rs4442348	A	G	0.0018	0.5065	0.0003	3.143e-11	35.9999	-0.00177562	0.517578	0.014831	0.904702
rs4489970	A	G	0.0028	0.108	0.0004	6.378e-11	48.9999	-0.0227551	0.103046	0.0245269	0.353533
rs4567937	A	G	-0.0034	0.3182	0.0003	8.914e-31	128.444	-0.00375109	0.311582	0.0160811	0.815559
rs4617830	A	C	0.0024	0.7816	0.0003	2.582e-13	63.9999	0.0194916	0.777064	0.0179502	0.277536
rs4656220	T	C	0.0019	0.3708	0.0003	4.403e-12	40.111	0.00252863	0.36444	0.0154163	0.869713
rs4705067	C	G	-0.0019	0.2087	0.0003	1.092e-08	40.111	-0.0204724	0.211167	0.0182495	0.261945
rs4735334	A	G	-0.0017	0.6982	0.0003	6.284e-09	32.111	-0.00678892	0.699367	0.0163488	0.677955
rs4744712	A	C	-0.0049	0.399	0.0003	1.261e-67	266.777	-0.000754122	0.402473	0.0150033	0.959912
rs4786429	T	C	-0.0022	0.7059	0.0003	2.089e-13	53.7777	0.0178364	0.699357	0.0163458	0.27519
rs4836732	T	C	0.0024	0.5286	0.0003	2.334e-18	63.9999	0.00805451	0.518197	0.0150793	0.593241
rs4859682	A	C	-0.0079	0.4477	0.0003	4.1e-187	693.443	0.0152352	0.442848	0.015006	0.309976
rs4869831	C	G	-0.0021	0.2091	0.0003	4.658e-10	48.9999	0.0015837	0.213368	0.0184682	0.931663
rs4871905	C	G	-0.0049	0.4165	0.0003	7.411e-72	266.777	0.0141348	0.418207	0.0150729	0.348365
rs4930319	C	G	-0.0034	0.3516	0.0003	5.037e-33	128.444	0.0112953	0.355556	0.0156908	0.471606
rs4945268	T	C	-0.0024	0.84	0.0004	4.213e-11	35.9999	0.0374141	0.841722	0.0204214	0.0669362
rs4946932	A	C	0.0028	0.3022	0.0003	4.224e-21	87.1109	0.0163299	0.301593	0.0161796	0.312834
rs4952981	T	C	-0.0027	0.5041	0.0003	9.047e-23	80.9998	0.00252122	0.499815	0.0150557	0.867009
rs505966	A	G	0.0019	0.7302	0.0003	1.199e-09	40.111	0.0183749	0.73786	0.0170242	0.280437
rs514595	T	C	-0.0035	0.1546	0.0004	3.088e-21	76.5623	0.0160473	0.154211	0.0204837	0.433382
rs550057	T	C	0.0025	0.2572	0.0003	3.052e-16	69.4443	0.0130077	0.256317	0.0169371	0.442487
rs55722796	T	C	-0.0057	0.7487	0.0003	9.468e-74	360.999	0.0130997	0.739658	0.0169197	0.438796
rs55842281	A	G	-0.0023	0.3576	0.0003	6.848e-16	58.7777	0.0309463	0.351889	0.015872	0.0512075
rs55879803	T	G	-0.0016	0.6803	0.0003	2.855e-08	28.4444	0.00707728	0.69186	0.0163323	0.664775
rs55924910	C	G	0.0026	0.8452	0.0004	2.924e-12	42.2499	-0.0170192	0.84224	0.0204141	0.404451
rs55957832	C	G	0.0035	0.9488	0.0006	3.253e-08	34.0277	0.00623622	0.945799	0.0331339	0.85071
rs56043887	T	C	-0.0021	0.5111	0.0003	6.924e-15	48.9999	-0.0116955	0.510208	0.014894	0.432307
rs56252444	T	G	-0.0031	0.6208	0.0003	9.083e-29	106.778	-0.0114245	0.623484	0.01532	0.455832
rs56255430	A	C	0.0036	0.9181	0.0005	6.934e-13	51.8399	0.0367242	0.918175	0.0274207	0.180476
rs57445665	A	G	0.0021	0.2055	0.0003	3.35e-10	48.9999	0.00885683	0.187802	0.0190315	0.641661
rs58650092	A	C	0.0018	0.3923	0.0003	9.961e-11	35.9999	-0.00995966	0.383144	0.0154113	0.518112
rs59646751	T	G	-0.0023	0.3102	0.0003	1.023e-14	58.7777	0.00321543	0.313385	0.0161652	0.842332
rs59860440	T	C	0.0022	0.33	0.0003	1.655e-13	53.7777	-0.0214163	0.339947	0.0158864	0.17763
rs60068692	A	G	0.0044	0.0492	0.0007	2.214e-10	39.5101	-0.0066514	0.046167	0.0353348	0.850689
rs6011067	C	G	0.0036	0.9193	0.0005	7.76e-13	51.8399	0.00765908	0.920423	0.0274569	0.780284
rs60503594	T	C	-0.0022	0.6616	0.0003	6.205e-15	53.7777	-0.00467072	0.661756	0.015634	0.765128
rs6072329	A	G	0.0018	0.3959	0.0003	8.721e-11	35.9999	0.0129117	0.385685	0.0152003	0.395638
rs6127099	A	T	-0.0048	0.7204	0.0003	3.832e-52	255.999	-0.00102249	0.731043	0.017355	0.953019
rs61830291	A	C	-0.004	0.9021	0.0005	1.396e-17	63.9999	0.0198056	0.912132	0.0263713	0.452636
rs61927768	A	G	-0.0019	0.3004	0.0003	1.078e-10	40.111	0.00475707	0.294908	0.0162882	0.770244
rs62120440	A	G	-0.0017	0.5219	0.0003	1.974e-10	32.111	0.0209565	0.518635	0.0148297	0.157614
rs62394289	A	G	0.0042	0.1184	0.0004	1.061e-23	110.25	0.0108429	0.12912	0.022282	0.626526
rs62618693	T	C	0.0038	0.0441	0.0007	1.404e-08	29.4693	-0.0131174	0.0454325	0.0355427	0.712083
rs6458868	T	C	-0.002	0.6471	0.0003	5.18e-13	44.4444	-0.0247951	0.645228	0.0155538	0.110902
rs6481598	C	G	0.0021	0.7847	0.0003	1.865e-10	48.9999	-0.0320546	0.793897	0.0184598	0.0824836
rs6546861	T	C	0.0063	0.229	0.0003	3.738e-85	440.999	0.00438925	0.232334	0.0175382	0.80238
rs665731	T	C	-0.0022	0.1851	0.0004	6.197e-10	30.2499	0.0094073	0.169676	0.0203744	0.644281
rs66827546	A	G	-0.0025	0.2626	0.0003	2.595e-15	69.4443	-0.00251047	0.255665	0.0169124	0.881996
rs6708702	A	G	-0.0019	0.3019	0.0003	4.609e-10	40.111	-0.00360363	0.309735	0.0160646	0.822507
rs6716446	A	G	0.0018	0.7546	0.0003	1.577e-08	35.9999	-0.0306578	0.739179	0.0171806	0.074352
rs6820004	C	G	-0.0019	0.2608	0.0003	1.019e-09	40.111	0.0131269	0.247299	0.0174509	0.45192
rs693906	C	G	-0.004	0.1491	0.0004	2.024e-25	99.9998	0.021793	0.141262	0.0213717	0.307866
rs6968865	A	T	-0.0026	0.3711	0.0003	2.866e-20	75.111	-0.0124092	0.375077	0.0154874	0.422993
rs700753	C	G	0.0034	0.3435	0.0003	2.299e-32	128.444	0.004021	0.351809	0.0156927	0.79777
rs7019647	A	G	0.0021	0.7347	0.0003	1.853e-12	48.9999	0.00535172	0.737308	0.0169236	0.751829
rs7036795	T	C	-0.0022	0.8008	0.0003	2.218e-10	53.7777	-0.00670261	0.802619	0.0188063	0.72154
rs7084764	A	G	0.0028	0.4975	0.0003	2.794e-24	87.1109	-0.0249614	0.487089	0.0148112	0.0919306
rs7096715	T	C	-0.0019	0.4217	0.0003	8.985e-12	40.111	-0.00185367	0.419545	0.0149905	0.901587
rs7117020	T	G	-0.0019	0.5545	0.0003	4.098e-12	40.111	0.00700181	0.544936	0.0149108	0.638655
rs71606723	A	T	0.0024	0.7697	0.0003	6.574e-14	63.9999	-0.0172925	0.781909	0.0180479	0.33799
rs7210770	A	G	-0.0017	0.5949	0.0003	2.963e-09	32.111	-0.00992211	0.606482	0.0155409	0.52318
rs7247977	T	C	-0.0049	0.6056	0.0003	2.404e-71	266.777	-0.0147242	0.604689	0.0152084	0.332965
rs72683923	T	C	-0.0074	0.9801	0.001	2.734e-13	54.7599	0.00143784	0.982071	0.0563306	0.979636
rs72706148	T	C	-0.0069	0.0182	0.0012	2.027e-09	33.0624	0.0199545	0.0145566	0.0622839	0.748681
rs72757811	T	C	-0.0016	0.645	0.0003	2.17e-08	28.4444	0.000148538	0.646919	0.0156035	0.992405
rs72801873	A	G	0.0065	0.9688	0.0008	1.165e-16	66.0155	-0.0701901	0.969497	0.0433856	0.105701
rs728538	T	G	0.0023	0.8259	0.0004	1.097e-10	33.0624	-0.0232038	0.835391	0.02021	0.250913
rs72868882	T	G	-0.0034	0.0653	0.0006	2.269e-09	32.111	0.0366551	0.0590594	0.0314607	0.243974
rs72898623	A	G	-0.0031	0.1117	0.0004	5.311e-13	60.0624	0.00279096	0.112188	0.0237224	0.906344
rs72912510	A	G	-0.0026	0.204	0.0003	1.164e-13	75.111	-0.017495	0.197686	0.0190012	0.357192
rs73116888	T	C	-0.004	0.0995	0.0005	1.024e-17	63.9999	0.0354085	0.0832322	0.0269681	0.189191
rs73119035	A	G	0.0034	0.8668	0.0004	4.036e-17	72.2499	0.00435916	0.869512	0.0218597	0.841938
rs73119306	A	G	-0.0031	0.7547	0.0003	7.043e-23	106.778	0.0227598	0.771817	0.0178233	0.201615
rs7314664	T	C	-0.0022	0.8685	0.0004	4.208e-08	30.2499	0.00148256	0.869958	0.0221268	0.946579
rs73245338	T	G	0.0034	0.0645	0.0006	1.069e-09	32.111	-0.0260297	0.0657257	0.0301308	0.387648
rs74424138	A	C	-0.0026	0.1239	0.0004	1.497e-09	42.2499	0.0265276	0.119077	0.0232151	0.253168
rs7492724	A	G	0.002	0.7082	0.0003	7.292e-12	44.4444	-0.0104298	0.71193	0.0164943	0.527173
rs7516435	A	G	0.0031	0.6884	0.0003	5.055e-26	106.778	0.0121158	0.692303	0.0161626	0.453483
rs7536433	T	C	0.0025	0.2111	0.0003	1.881e-13	69.4443	-0.00927969	0.216915	0.0181009	0.608186
rs75501914	A	G	0.0033	0.0656	0.0006	1.115e-08	30.2499	-0.0121673	0.0637094	0.0306992	0.691856
rs7565830	A	G	-0.0018	0.7246	0.0003	2.812e-09	35.9999	-0.00299742	0.730508	0.0166709	0.85731
rs7591218	A	G	0.0018	0.3042	0.0003	1.536e-09	35.9999	0.00127634	0.305681	0.0160932	0.936787
rs76004499	C	G	-0.0067	0.9736	0.0009	3.719e-13	55.4196	-0.0170117	0.979715	0.0526082	0.746419
rs76273615	A	G	0.003	0.8691	0.0004	1.807e-13	56.2499	-0.0188435	0.876844	0.0227458	0.407422
rs7667050	T	C	0.0019	0.4692	0.0003	4.087e-12	40.111	0.00729675	0.47099	0.015117	0.629318
rs7727632	T	C	-0.0025	0.1044	0.0004	3.211e-08	39.0624	0.0391704	0.106587	0.0241422	0.1047
rs7740107	A	T	0.0029	0.738	0.0003	7.193e-22	93.4443	-0.0348224	0.741727	0.0169592	0.0400431
rs7744658	A	G	-0.0024	0.8687	0.0004	2.684e-09	35.9999	0.0270737	0.869648	0.0220371	0.21924
rs77770952	C	G	-0.0046	0.0378	0.0007	2.44e-10	43.1836	-0.0378606	0.0387273	0.0379982	0.319066
rs77924615	A	G	0.0106	0.1984	0.0003	2.15e-200	1248.44	-0.00484255	0.192025	0.0192166	0.801043
rs78054198	T	G	0.0022	0.1399	0.0004	4.822e-08	30.2499	-0.028755	0.140873	0.0213797	0.178636
rs78444298	A	G	-0.012	0.0193	0.001	4.444e-31	144	-0.0696074	0.017816	0.0563119	0.21642
rs784504	C	G	0.0022	0.807	0.0004	1.714e-09	30.2499	-0.00646678	0.816294	0.0193392	0.738088
rs78660602	A	G	-0.0055	0.9066	0.0005	2.568e-31	121	-0.023977	0.912424	0.0261257	0.358746
rs79270185	T	C	0.0058	0.0261	0.0009	1.486e-11	41.5308	0.0251408	0.0272319	0.0458091	0.583132
rs79346194	A	G	-0.0021	0.6921	0.0003	7.074e-13	48.9999	-0.0155649	0.705017	0.0163242	0.340345
rs7953798	T	G	-0.0045	0.09	0.0005	6.431e-21	80.9998	0.0185094	0.089031	0.0263014	0.481594
rs79760705	T	G	0.0062	0.1115	0.0004	1.082e-46	240.25	0.0275696	0.104613	0.0241345	0.253318
rs7983636	A	G	0.0032	0.0758	0.0005	6.554e-10	40.9599	0.0241254	0.071672	0.0285843	0.398664
rs79926430	T	C	0.0029	0.074	0.0005	2.91e-08	33.6399	-0.0294254	0.0754036	0.0285702	0.30304
rs8001243	A	G	0.0023	0.7108	0.0003	7.59e-14	58.7777	0.0190276	0.71123	0.0164922	0.248609
rs80282103	A	T	0.0083	0.9181	0.0005	2.608e-62	275.559	-0.0209981	0.915371	0.0267227	0.431997
rs80301631	C	G	-0.0048	0.03	0.0008	1.759e-08	35.9999	0.0200219	0.026753	0.0464544	0.666468
rs807624	T	G	0.0036	0.3489	0.0003	3.089e-37	144	0.00822908	0.349502	0.0156929	0.600013
rs81205	A	C	0.003	0.5375	0.0003	3.319e-26	99.9998	-0.00949855	0.537826	0.0155834	0.542172
rs849086	A	G	0.0019	0.2802	0.0003	2.038e-10	40.111	0.000794542	0.288258	0.0167158	0.962089
rs881858	A	G	-0.0055	0.6967	0.0003	4.036e-77	336.11	0.00202271	0.701831	0.016293	0.9012
rs9307594	A	G	0.0018	0.528	0.0003	1.742e-11	35.9999	-0.00957667	0.531919	0.0150688	0.525082
rs9333592	T	C	0.0053	0.0779	0.0005	9.512e-22	112.36	-0.0561993	0.0765918	0.0282385	0.0465729
rs9373056	T	C	0.0029	0.32	0.0003	2.097e-23	93.4443	-0.0322919	0.319549	0.0159296	0.0426452
rs9419939	A	G	0.0029	0.188	0.0004	2.769e-16	52.5624	-0.018778	0.177472	0.0196633	0.33959
rs9465741	A	C	0.0023	0.5438	0.0003	1.92e-16	58.7777	0.00145275	0.538387	0.014805	0.921833
rs952151	A	G	-0.0023	0.2341	0.0003	3.859e-13	58.7777	-0.0197048	0.2477	0.0175796	0.262335
rs9543135	A	G	0.0022	0.8314	0.0004	1.738e-09	30.2499	0.0304712	0.82518	0.0196274	0.120547
rs9652384	A	G	0.0016	0.4236	0.0003	2.481e-09	28.4444	-0.0175359	0.422821	0.0150963	0.245397
rs9784041	T	C	0.0022	0.1604	0.0004	8.132e-09	30.2499	-0.014412	0.161921	0.0202132	0.475847
rs9823161	A	G	0.0025	0.6871	0.0003	4.347e-15	69.4443	0.00422937	0.693313	0.0164237	0.79678
rs9894634	T	C	-0.0019	0.6003	0.0003	2.839e-12	40.111	-0.000430979	0.600778	0.0152681	0.977481
rs9925773	A	G	-0.0028	0.2721	0.0003	1.04e-18	87.1109	-0.00390585	0.272268	0.0167041	0.81512
rs9932625	A	G	-0.0033	0.2295	0.0003	4.663e-25	121	-0.00322848	0.217838	0.0178006	0.856078
rs9934475	A	G	0.0018	0.4155	0.0003	5.408e-11	35.9999	-0.00296439	0.412315	0.0154023	0.847378
rs9960465	T	C	0.0035	0.2085	0.0003	2.359e-26	136.111	-0.023081	0.20621	0.0183477	0.2084
Glycine to alanine ratio
rs10093614	A	G	-0.0018	0.3896	0.0003	2.198e-10	35.9999	0.00660087	0.394632	0.0153869	0.667928
rs10111039	A	G	0.0016	0.5952	0.0003	4.115e-09	28.4444	-0.0249922	0.602556	0.0152844	0.102019
rs10142359	A	G	0.0021	0.514	0.0003	7.937e-15	48.9999	0.00137638	0.506748	0.0148498	0.926152
rs10151563	A	G	-0.0019	0.6048	0.0003	1.156e-11	40.111	-0.0194992	0.609301	0.0153547	0.204114
rs10163551	T	C	-0.0023	0.3017	0.0003	1.46e-14	58.7777	0.0210169	0.297821	0.0163159	0.197702
rs10224002	A	G	0.0077	0.7152	0.0003	3.55e-142	658.776	-0.0246418	0.715372	0.0167092	0.14028
rs10283362	T	C	0.0021	0.1581	0.0004	2.24e-08	27.5624	-0.0350412	0.161417	0.0203251	0.0847021
rs1042752	A	G	0.0018	0.538	0.0003	7.078e-11	35.9999	-0.0286218	0.533597	0.0148994	0.0547303
rs10430743	T	G	0.0027	0.4278	0.0003	1.676e-22	80.9998	-0.00149077	0.427911	0.0150179	0.920927
rs10492436	T	C	0.002	0.3924	0.0003	6.432e-13	44.4444	0.00401791	0.390936	0.0151599	0.790982
rs10498755	T	C	-0.0043	0.0826	0.0005	5.8e-18	73.9599	0.0375105	0.0801447	0.0275779	0.173776
rs10846156	T	G	-0.004	0.8037	0.0003	4.127e-31	177.777	0.015312	0.802553	0.0187339	0.413735
rs10849077	A	G	-0.0025	0.1433	0.0004	1.698e-08	39.0624	-0.00675571	0.138213	0.02169	0.755446
rs10851885	A	G	0.0056	0.7514	0.0003	9.742e-69	348.444	-0.0186004	0.755393	0.0173694	0.284227
rs10862375	C	G	-0.0019	0.2762	0.0003	9.823e-10	40.111	0.0231419	0.273069	0.0164753	0.160126
rs10917374	C	G	0.0043	0.0719	0.0005	1.497e-16	73.9599	0.0208063	0.0677665	0.0296249	0.482477
rs10929380	A	G	-0.0019	0.3909	0.0003	8.418e-12	40.111	-0.00842909	0.395433	0.0153385	0.582635
rs10994860	T	C	0.0044	0.1844	0.0004	3.503e-36	121	-0.017362	0.169455	0.0198915	0.382753
rs11062102	T	C	0.0041	0.3397	0.0003	2.321e-47	186.777	-0.0119179	0.34417	0.015843	0.4519
rs11071738	T	C	-0.0026	0.5276	0.0003	5.968e-21	75.111	-0.0179709	0.519743	0.0149344	0.228849
rs11109717	T	C	-0.0017	0.6973	0.0003	8.401e-09	32.111	0.008922	0.720566	0.0170099	0.599917
rs11150210	A	G	-0.0018	0.7505	0.0003	3.148e-08	35.9999	-0.0236653	0.744839	0.0170311	0.16467
rs111541038	T	C	0.0032	0.8591	0.0004	2.596e-14	63.9999	0.00829487	0.867454	0.0220945	0.707342
rs111653425	T	C	-0.0263	0.0124	0.0014	7.168e-82	352.902	0.0613814	0.0104818	0.0734532	0.40335
rs11166440	A	G	0.0024	0.6284	0.0003	3.853e-17	63.9999	-0.0296502	0.61897	0.0153403	0.053257
rs11186805	A	G	0.002	0.3731	0.0003	2.451e-12	44.4444	0.0022482	0.38384	0.0154949	0.884638
rs112880707	T	C	0.0056	0.1006	0.0005	3.287e-34	125.44	0.0311111	0.0954891	0.025341	0.219561
rs113572081	C	G	-0.0028	0.1369	0.0004	9.217e-13	48.9999	0.00811142	0.13812	0.0213657	0.704208
rs1137844	C	G	-0.0021	0.6841	0.0003	7.864e-12	48.9999	-0.000417863	0.692183	0.0162853	0.979529
rs113956264	T	C	0.0075	0.033	0.0009	1.909e-18	69.4443	0.032132	0.031457	0.0427297	0.452062
rs114165349	C	G	0.0064	0.0261	0.0009	8.629e-13	50.5678	-0.0328157	0.0229031	0.049685	0.508949
rs1145084	A	G	-0.0091	0.3762	0.0003	1e-200	920.109	0.0209716	0.364181	0.01561	0.179118
rs11557049	T	C	-0.0044	0.0645	0.0006	8.727e-14	53.7777	-0.00860693	0.0682069	0.0293149	0.769061
rs11564722	T	C	0.0041	0.2406	0.0003	4.105e-35	186.777	0.0142225	0.24649	0.0174855	0.415996
rs11581292	T	C	-0.0017	0.4765	0.0003	6.669e-09	32.111	-0.000927044	0.482334	0.0150034	0.950731
rs11616030	A	C	-0.004	0.9119	0.0005	2.305e-16	63.9999	-0.0352886	0.916544	0.0270262	0.191648
rs116339629	A	G	0.0083	0.0116	0.0015	2.397e-08	30.6177	-0.0532738	0.0109149	0.0716168	0.456953
rs11642550	A	G	0.0018	0.303	0.0003	2.818e-09	35.9999	-0.0318824	0.308758	0.0160538	0.0470366
rs116476169	C	G	-0.0056	0.0219	0.001	2.203e-08	31.3599	0.0326054	0.0202454	0.0525876	0.535244
rs1165227	T	C	0.0023	0.1612	0.0004	6.317e-10	33.0624	-0.0412581	0.15101	0.0207743	0.0470311
rs11656085	T	C	0.0032	0.1517	0.0004	1.446e-15	63.9999	0.0219812	0.146072	0.0213362	0.302901
rs11657044	T	C	-0.0082	0.1682	0.0004	6.7e-111	420.249	0.0204887	0.179224	0.0201379	0.308956
rs11670056	T	C	-0.0034	0.0754	0.0005	1.42e-10	46.2399	0.0174921	0.079902	0.0273951	0.523141
rs11694902	A	G	0.0041	0.1397	0.0004	1.464e-25	105.062	-0.015269	0.143733	0.0212297	0.472003
rs11702255	A	G	-0.0017	0.3692	0.0003	9.655e-09	32.111	0.00157198	0.3686	0.0157587	0.920541
rs11706370	A	G	0.0025	0.3128	0.0003	4.465e-17	69.4443	0.00649282	0.311043	0.0161345	0.687377
rs11747993	A	G	-0.0021	0.2516	0.0003	4.785e-10	48.9999	0.0214675	0.256238	0.017134	0.210234
rs11759908	T	C	-0.0027	0.4519	0.0003	2.567e-21	80.9998	0.0277587	0.44082	0.0154286	0.0719915
rs11786896	T	C	-0.0059	0.0493	0.0007	1.206e-19	71.0407	0.00472579	0.048401	0.0351268	0.892979
rs11791149	T	C	0.0023	0.8197	0.0004	1.236e-10	33.0624	0.00567299	0.823844	0.0194591	0.770643
rs11856829	T	C	0.0026	0.4616	0.0003	1.298e-20	75.111	-0.00343853	0.449814	0.0150642	0.819445
rs12145677	A	G	-0.0031	0.3037	0.0003	1.34e-25	106.778	0.0341356	0.285449	0.0166731	0.0406236
rs12149228	T	C	-0.0029	0.1635	0.0004	3.37e-15	52.5624	-0.0108582	0.148604	0.0209801	0.604774
rs12190287	C	G	0.002	0.6231	0.0003	1.444e-12	44.4444	0.0161591	0.63972	0.0161737	0.31775
rs12216582	C	G	-0.0018	0.7081	0.0003	1.056e-08	35.9999	-0.00657932	0.719933	0.0166835	0.693314
rs12377027	A	G	-0.002	0.817	0.0004	1.414e-08	24.9999	-0.018584	0.817245	0.0195922	0.342855
rs1242488	A	C	-0.0021	0.7403	0.0003	8.887e-12	48.9999	0.00704578	0.742684	0.0170586	0.679581
rs12432201	T	C	0.0022	0.6926	0.0003	1.981e-13	53.7777	0.0155338	0.687239	0.01614	0.335828
rs12439429	T	C	0.0017	0.5423	0.0003	1.633e-10	32.111	-0.0143102	0.531911	0.0149136	0.337285
rs12544197	A	G	-0.0016	0.491	0.0003	7.672e-09	28.4444	0.0123249	0.484569	0.0151557	0.416095
rs1258179	A	G	-0.0021	0.4901	0.0003	5.052e-15	48.9999	0.00342938	0.48048	0.0148786	0.81771
rs12713256	A	G	0.0021	0.7564	0.0003	3.472e-11	48.9999	-0.0338923	0.752145	0.0173216	0.0503888
rs12736457	C	G	0.0058	0.8706	0.0004	1.744e-45	210.25	-0.0218874	0.873804	0.0224347	0.329261
rs12916712	T	C	-0.0019	0.7261	0.0003	7.604e-10	40.111	0.00917369	0.723238	0.0165019	0.578268
rs12940987	A	G	-0.0048	0.7764	0.0003	2.766e-49	255.999	0.00396528	0.773055	0.0181483	0.827045
rs12951993	A	G	-0.0022	0.42	0.0003	4.034e-15	53.7777	0.0178342	0.412815	0.0152312	0.241637
rs13032786	C	G	0.0032	0.6961	0.0003	3.241e-27	113.778	-0.00742062	0.701856	0.0166179	0.655204
rs13047277	T	C	0.0024	0.71	0.0003	7.416e-16	63.9999	0.0239819	0.703781	0.0163258	0.141844
rs13064938	T	C	0.0032	0.3902	0.0003	2.029e-30	113.778	0.0054428	0.385833	0.0153351	0.722646
rs13099700	A	G	0.0021	0.7216	0.0003	4.967e-12	48.9999	0.0140208	0.723747	0.0167011	0.401181
rs13157326	A	G	-0.0024	0.4722	0.0003	1.604e-16	63.9999	-0.0122985	0.458088	0.0153869	0.424127
rs13230509	C	G	-0.0064	0.6906	0.0003	1.03e-88	455.11	0.0163637	0.689009	0.0168022	0.330104
rs13245051	A	G	-0.0019	0.4457	0.0003	2.799e-12	40.111	0.0158491	0.441466	0.0149698	0.289719
rs132641	A	G	-0.0024	0.1658	0.0004	2.239e-11	35.9999	0.00390161	0.174234	0.0195433	0.841763
rs139323761	C	G	0.0075	0.0269	0.001	2.08e-14	56.2499	-0.0578853	0.0215335	0.0511589	0.257853
rs1453834	T	C	-0.0021	0.4001	0.0003	9.928e-14	48.9999	0.00890607	0.398487	0.0153971	0.562977
rs1458038	T	C	0.0031	0.2957	0.0003	6.88e-26	106.778	0.0129132	0.297015	0.0164224	0.431679
rs148185902	A	G	-0.0128	0.0135	0.0013	4.923e-22	96.9465	0.0266774	0.0114476	0.0701164	0.703594
rs151245	T	G	-0.002	0.6016	0.0003	4.803e-13	44.4444	0.0235753	0.612511	0.0152898	0.123098
rs1519102	C	G	0.0018	0.6884	0.0003	1.744e-09	35.9999	-0.00863419	0.682858	0.0161257	0.592353
rs1541938	T	C	0.0029	0.2637	0.0003	1.247e-20	93.4443	0.015614	0.258807	0.0169545	0.357086
rs1545837	T	C	-0.0021	0.6388	0.0003	1.44e-13	48.9999	0.00137152	0.639826	0.0154418	0.929226
rs1548945	T	C	0.0038	0.4145	0.0003	1.958e-41	160.444	0.00724043	0.410526	0.0154823	0.64003
rs1584028	T	C	0.0017	0.5643	0.0003	1.675e-10	32.111	-0.00999154	0.574044	0.0153041	0.513842
rs1585499	T	C	-0.0037	0.4569	0.0003	5.66e-42	152.111	-0.0106495	0.464572	0.0151731	0.482762
rs164747	T	G	0.0031	0.5684	0.0003	2.33e-30	106.778	0.0173413	0.535124	0.0149818	0.247073
rs16823029	A	C	-0.0053	0.0814	0.0005	3.354e-26	112.36	0.00572274	0.0760896	0.0282004	0.839189
rs16874073	T	C	-0.0042	0.9513	0.0006	4.283e-11	48.9999	-0.024337	0.951019	0.0347083	0.483186
rs17050272	A	G	-0.0029	0.4193	0.0003	2.005e-25	93.4443	-0.0112993	0.420823	0.0150937	0.454093
rs1719935	A	G	0.0027	0.5317	0.0003	6.859e-23	80.9998	-0.00276717	0.540748	0.0150992	0.854589
rs17256228	T	C	-0.0056	0.1084	0.0004	9.445e-39	196	0.00468177	0.105189	0.0242022	0.846611
rs17563	A	G	0.0018	0.4292	0.0003	5.613e-11	35.9999	0.0221975	0.441574	0.0148364	0.134615
rs1757915	A	G	0.0024	0.3532	0.0003	7.836e-17	63.9999	0.0128851	0.358781	0.0153761	0.402033
rs17602729	A	G	0.0027	0.1288	0.0004	1.696e-10	45.5624	-0.0183621	0.134269	0.0219978	0.403873
rs1762416	A	G	0.0018	0.3447	0.0003	1.929e-09	35.9999	0.00648605	0.348285	0.0157862	0.681168
rs1772976	T	C	0.0017	0.5183	0.0003	1.136e-09	32.111	0.00917045	0.506591	0.0150868	0.54329
rs1800574	T	C	-0.0063	0.03	0.0008	4.759e-15	62.0155	-0.00671579	0.0261835	0.0464522	0.885047
rs1801251	A	G	0.0019	0.3571	0.0003	7.641e-12	40.111	0.0164223	0.343896	0.0156457	0.293885
rs1806649	T	C	0.0027	0.255	0.0003	1.167e-17	80.9998	-0.00599317	0.269101	0.0167576	0.720613
rs187355703	C	G	0.0117	0.9724	0.0009	6.668e-40	169	-0.00163879	0.978093	0.0514425	0.974586
rs1883991	A	C	-0.0028	0.6805	0.0003	2.476e-22	87.1109	0.00782946	0.680754	0.0159487	0.623486
rs1887251	T	C	0.0029	0.3626	0.0003	1.691e-25	93.4443	-0.0217376	0.367185	0.0157034	0.16628
rs188932739	T	C	-0.0093	0.9916	0.0017	4.805e-08	29.9273	0.017553	0.994106	0.097581	0.857246
rs1913641	T	G	-0.0021	0.4798	0.0003	2.83e-14	48.9999	-0.00593835	0.48772	0.0148197	0.688636
rs1994887	A	C	-0.002	0.2741	0.0003	6.766e-11	44.4444	-0.0213379	0.265703	0.0170685	0.211251
rs2053196	T	C	0.0018	0.7876	0.0003	3.626e-08	35.9999	0.00568819	0.790482	0.0182998	0.755927
rs2068888	A	G	-0.0031	0.4504	0.0003	7.61e-30	106.778	0.0243425	0.455899	0.0149144	0.102649
rs2127206	T	C	0.0015	0.5672	0.0003	4.729e-08	25	-0.0279179	0.571742	0.0152596	0.0673191
rs2145166	A	G	-0.0035	0.1481	0.0004	3.677e-17	76.5623	-0.000486749	0.142382	0.0213401	0.981803
rs2184896	A	C	0.0019	0.4461	0.0003	9.626e-13	40.111	0.0060567	0.459431	0.0149851	0.686079
rs219781	T	G	0.0024	0.2567	0.0003	3.278e-15	63.9999	-0.0023568	0.265208	0.016826	0.888606
rs223308	A	G	-0.003	0.5179	0.0003	4.24e-28	99.9998	-0.00797503	0.518566	0.014985	0.594586
rs2235826	A	T	-0.0033	0.812	0.0004	2.046e-20	68.0624	0.0234721	0.818465	0.0196391	0.232021
rs2239547	T	C	-0.0025	0.7345	0.0003	6.357e-16	69.4443	0.0195078	0.729011	0.0166567	0.241533
rs2293093	C	G	0.0027	0.8883	0.0004	2.196e-10	45.5624	-0.0225097	0.889901	0.0239989	0.348271
rs2302316	A	G	0.0018	0.2353	0.0003	3.303e-08	35.9999	0.0305767	0.235578	0.0177595	0.085121
rs2306623	T	C	-0.0021	0.3319	0.0003	1.134e-12	48.9999	-0.0176378	0.329207	0.0159355	0.268368
rs236326	A	T	0.0021	0.242	0.0003	5.9e-11	48.9999	-0.00712111	0.236959	0.01749	0.683896
rs2411192	A	T	-0.0021	0.5909	0.0003	1.878e-14	48.9999	-0.00234857	0.613642	0.0156666	0.880836
rs2412608	T	C	0.0033	0.4941	0.0003	8.42e-34	121	0.00644231	0.496958	0.0149555	0.666639
rs2452592	A	G	-0.0016	0.3619	0.0003	7.566e-09	28.4444	0.0118444	0.357646	0.015461	0.443626
rs2544390	T	C	0.0016	0.374	0.0003	1.083e-08	28.4444	-0.0207018	0.38266	0.0152596	0.174897
rs2634675	A	G	0.0024	0.4522	0.0003	1.769e-17	63.9999	0.0224972	0.440089	0.014881	0.130584
rs2666831	A	T	0.0015	0.3858	0.0003	2.696e-08	25	-0.00817971	0.380707	0.0155242	0.598262
rs267738	T	G	-0.0053	0.7849	0.0003	2.382e-57	312.11	-0.0159981	0.79658	0.0183425	0.383107
rs27028	A	G	-0.0017	0.3657	0.0003	7.969e-10	32.111	0.0211001	0.378227	0.0151908	0.16483
rs2783971	A	C	-0.0027	0.4729	0.0003	5.902e-24	80.9998	0.00697936	0.462649	0.0149606	0.640845
rs278941	A	G	-0.0019	0.7179	0.0003	3.738e-10	40.111	-0.0166333	0.711381	0.0166189	0.316892
rs2803959	T	C	0.0017	0.4453	0.0003	6.718e-10	32.111	-0.00931905	0.429879	0.0150257	0.535121
rs2815367	A	G	-0.0019	0.6502	0.0003	5.207e-11	40.111	0.0139019	0.658358	0.0156412	0.374111
rs2823139	A	G	-0.0032	0.3387	0.0003	3.026e-29	113.778	-0.00561972	0.332674	0.016084	0.726791
rs2834317	A	G	-0.0037	0.1521	0.0004	2.797e-22	85.5623	0.0465641	0.1513	0.0208881	0.0257995
rs284316	T	C	-0.0018	0.6619	0.0003	2.215e-09	35.9999	-0.0229719	0.650453	0.0159729	0.150383
rs28493806	A	G	-0.0015	0.6243	0.0003	4.5e-08	25	-0.00338313	0.609146	0.0152655	0.82461
rs2878889	A	G	-0.0018	0.5522	0.0003	3.654e-11	35.9999	-0.0247681	0.552766	0.0149626	0.0978564
rs2899333	A	G	-0.0019	0.281	0.0003	1.124e-10	40.111	-0.0270123	0.279295	0.0166265	0.104236
rs2900660	A	C	-0.0017	0.5881	0.0003	3.064e-10	32.111	0.00147319	0.592663	0.0152027	0.922803
rs2960455	A	G	0.0043	0.7148	0.0003	2.052e-46	205.444	0.00711099	0.714953	0.0164528	0.665593
rs2976178	C	G	-0.0028	0.756	0.0003	2.691e-18	87.1109	-0.0113337	0.75083	0.0170529	0.506292
rs2991341	T	C	-0.002	0.4134	0.0003	1.841e-12	44.4444	-0.0225272	0.40284	0.0152351	0.139238
rs303938	T	G	-0.0027	0.5975	0.0003	8.646e-22	80.9998	-0.0125983	0.599876	0.0153132	0.410673
rs3107155	T	C	-0.0018	0.395	0.0003	3.651e-10	35.9999	0.0180907	0.403696	0.0151407	0.232148
rs315986	T	C	-0.0072	0.8911	0.0004	1.376e-59	323.999	-0.000763591	0.896326	0.0244651	0.975101
rs327508	A	G	0.0023	0.205	0.0003	4.855e-11	58.7777	-0.017136	0.207045	0.0185895	0.356627
rs34053392	A	G	0.0015	0.4196	0.0003	4.412e-08	24.9999	-0.0263999	0.41016	0.0156069	0.0907315
rs34188292	C	G	-0.0019	0.2651	0.0003	9.366e-09	40.111	-0.00280337	0.248794	0.017256	0.870945
rs34221697	A	G	-0.0054	0.029	0.0008	1.125e-10	45.5624	-0.0332214	0.0291554	0.0446394	0.456745
rs34442537	C	G	0.0021	0.6788	0.0003	1.307e-12	48.9999	0.010894	0.680053	0.0162428	0.502415
rs34642860	T	C	0.0021	0.3054	0.0003	1.439e-12	48.9999	0.0195237	0.288412	0.016484	0.236255
rs35072105	A	G	-0.002	0.5391	0.0003	7.744e-13	44.4444	0.00965924	0.532041	0.0149055	0.516964
rs35320690	T	C	-0.0026	0.7225	0.0003	1.792e-17	75.111	0.0240677	0.721601	0.0163715	0.141535
rs354211	T	C	-0.0025	0.35	0.0003	1.304e-18	69.4443	0.0240749	0.356931	0.0156202	0.123252
rs35629566	C	G	0.0028	0.8244	0.0004	5.396e-14	48.9999	-0.00782308	0.824318	0.0195339	0.688798
rs35917667	A	C	0.0022	0.2395	0.0003	8.983e-12	53.7777	-0.00513213	0.236661	0.0173824	0.767804
rs3744131	A	G	0.0017	0.666	0.0003	2.999e-09	32.111	-0.000238278	0.669691	0.0157652	0.987941
rs3750082	A	T	0.0022	0.341	0.0003	4.203e-14	53.7777	0.0114908	0.336777	0.0157193	0.464777
rs3774292	A	T	0.0029	0.6827	0.0003	5.373e-23	93.4443	-0.0139651	0.679344	0.0159782	0.382113
rs3791221	A	G	0.0022	0.6508	0.0003	1.39e-14	53.7777	-0.00317396	0.660644	0.0157057	0.839847
rs3793662	T	C	0.0021	0.8075	0.0004	1.188e-09	27.5624	-0.0108893	0.805069	0.0186299	0.558878
rs3795503	T	C	0.0024	0.3218	0.0003	1.57e-16	63.9999	-0.00805138	0.306893	0.0163547	0.622509
rs3797537	A	G	0.0021	0.7134	0.0003	1.875e-12	48.9999	0.00188937	0.70478	0.0163969	0.908265
rs3812036	T	C	-0.0071	0.252	0.0003	3.89e-109	560.11	-0.000921103	0.251375	0.0174227	0.957837
rs3814828	A	G	0.0021	0.3841	0.0003	4.689e-13	48.9999	0.0110263	0.385466	0.0155037	0.476957
rs3824081	T	C	-0.0015	0.4783	0.0003	1.91e-08	24.9999	0.0117037	0.483246	0.0150142	0.435681
rs3850625	A	G	0.005	0.119	0.0004	1.523e-31	156.25	0.0322521	0.120461	0.0228032	0.157253
rs3871466	T	C	-0.0022	0.8652	0.0004	4.121e-08	30.2499	-0.00489151	0.877206	0.0227993	0.830121
rs3904600	C	G	0.003	0.3706	0.0003	3.964e-26	99.9998	0.0117994	0.375093	0.015422	0.44421
rs3925584	T	C	-0.0053	0.5476	0.0003	9.309e-86	312.11	0.00315397	0.537321	0.0149172	0.83255
rs41159	A	G	-0.0022	0.5983	0.0003	3.055e-15	53.7777	0.0134116	0.590697	0.0150916	0.374177
rs41284816	T	G	-0.0084	0.0225	0.001	3.186e-17	70.5599	0.091218	0.0218512	0.0507613	0.0723359
rs4233651	A	C	-0.0019	0.341	0.0003	9.76e-12	40.111	-0.00684897	0.333479	0.0161204	0.670936
rs4290474	C	G	0.0032	0.1116	0.0004	6.799e-13	63.9999	-0.00236926	0.110134	0.0237278	0.920462
rs4434960	A	T	0.0022	0.6153	0.0003	2.455e-15	53.7777	-0.00238555	0.589314	0.0151113	0.874563
rs4442348	A	G	0.0018	0.5065	0.0003	3.143e-11	35.9999	0.00992612	0.517412	0.0148427	0.503653
rs4489970	A	G	0.0028	0.108	0.0004	6.378e-11	48.9999	-0.0110686	0.103118	0.0245302	0.651829
rs4567937	A	G	-0.0034	0.3182	0.0003	8.914e-31	128.444	-0.0161446	0.31141	0.0161182	0.316519
rs4617830	A	C	0.0024	0.7816	0.0003	2.582e-13	63.9999	0.00368838	0.776423	0.0179571	0.83726
rs4656220	T	C	0.0019	0.3708	0.0003	4.403e-12	40.111	-0.0148681	0.364006	0.015431	0.335289
rs4735334	A	G	-0.0017	0.6982	0.0003	6.284e-09	32.111	0.0133207	0.699705	0.0163807	0.416105
rs4744712	A	C	-0.0049	0.399	0.0003	1.261e-67	266.777	-0.00625106	0.402134	0.0150472	0.677828
rs4786429	T	C	-0.0022	0.7059	0.0003	2.089e-13	53.7777	0.0165038	0.699387	0.0163536	0.312886
rs4836732	T	C	0.0024	0.5286	0.0003	2.334e-18	63.9999	0.00100122	0.517781	0.0150903	0.9471
rs4859682	A	C	-0.0079	0.4477	0.0003	4.1e-187	693.443	-0.000220753	0.443409	0.0150231	0.988276
rs4869831	C	G	-0.0021	0.2091	0.0003	4.658e-10	48.9999	-0.00466337	0.213785	0.0184732	0.800701
rs4871905	C	G	-0.0049	0.4165	0.0003	7.411e-72	266.777	0.00870661	0.417689	0.0150952	0.564088
rs4930319	C	G	-0.0034	0.3516	0.0003	5.037e-33	128.444	0.0217458	0.354853	0.0157106	0.166313
rs4945268	T	C	-0.0024	0.84	0.0004	4.213e-11	35.9999	0.0142343	0.841963	0.0204696	0.486815
rs4946932	A	C	0.0028	0.3022	0.0003	4.224e-21	87.1109	-0.0123362	0.302418	0.0162006	0.446379
rs4952981	T	C	-0.0027	0.5041	0.0003	9.047e-23	80.9998	0.00258026	0.499562	0.0150674	0.864029
rs505966	A	G	0.0019	0.7302	0.0003	1.199e-09	40.111	0.00918445	0.737746	0.0170475	0.590056
rs550057	T	C	0.0025	0.2572	0.0003	3.052e-16	69.4443	-0.0198897	0.25593	0.0169732	0.241267
rs55722796	T	C	-0.0057	0.7487	0.0003	9.468e-74	360.999	0.0235254	0.73917	0.0169233	0.164491
rs55842281	A	G	-0.0023	0.3576	0.0003	6.848e-16	58.7777	0.00712995	0.351917	0.0159056	0.653961
rs55879803	T	G	-0.0016	0.6803	0.0003	2.855e-08	28.4444	0.000840873	0.692279	0.0163671	0.959026
rs55924910	C	G	0.0026	0.8452	0.0004	2.924e-12	42.2499	0.00479828	0.842446	0.0204572	0.814556
rs55957832	C	G	0.0035	0.9488	0.0006	3.253e-08	34.0277	-0.0450075	0.945603	0.0331057	0.173986
rs56043887	T	C	-0.0021	0.5111	0.0003	6.924e-15	48.9999	-0.00468424	0.510141	0.0149023	0.75327
rs56065557	C	G	-0.0032	0.3109	0.0003	2.917e-27	113.778	-0.0191534	0.301577	0.0162293	0.237933
rs56252444	T	G	-0.0031	0.6208	0.0003	9.083e-29	106.778	-0.00621898	0.62388	0.015348	0.685332
rs56255430	A	C	0.0036	0.9181	0.0005	6.934e-13	51.8399	0.00196651	0.918265	0.0274532	0.942895
rs57445665	A	G	0.0021	0.2055	0.0003	3.35e-10	48.9999	-0.0249761	0.187304	0.0190712	0.190323
rs58650092	A	C	0.0018	0.3923	0.0003	9.961e-11	35.9999	-0.0151798	0.383631	0.0154251	0.325068
rs59646751	T	G	-0.0023	0.3102	0.0003	1.023e-14	58.7777	-0.0153591	0.313341	0.0161802	0.342491
rs59860440	T	C	0.0022	0.33	0.0003	1.655e-13	53.7777	0.00370041	0.340046	0.0159118	0.816104
rs60068692	A	G	0.0044	0.0492	0.0007	2.214e-10	39.5101	0.0382787	0.0465188	0.035196	0.276777
rs6011067	C	G	0.0036	0.9193	0.0005	7.76e-13	51.8399	-0.00100841	0.919869	0.0274011	0.970643
rs60503594	T	C	-0.0022	0.6616	0.0003	6.205e-15	53.7777	-0.000440928	0.662414	0.0156594	0.977537
rs60580012	T	C	-0.0019	0.334	0.0003	4.425e-11	40.111	0.029375	0.346466	0.0158907	0.0645203
rs6072329	A	G	0.0018	0.3959	0.0003	8.721e-11	35.9999	0.00552733	0.385026	0.0152357	0.716764
rs6127099	A	T	-0.0048	0.7204	0.0003	3.832e-52	255.999	0.00915845	0.730815	0.017374	0.5981
rs61830291	A	C	-0.004	0.9021	0.0005	1.396e-17	63.9999	0.000578776	0.912212	0.0263954	0.982506
rs61927768	A	G	-0.0019	0.3004	0.0003	1.078e-10	40.111	0.0135372	0.294935	0.016308	0.406484
rs62187541	A	G	-0.0037	0.9318	0.0005	1.23e-11	54.7599	-0.0176812	0.935283	0.0302757	0.559215
rs62191888	T	G	0.0033	0.3266	0.0003	1.514e-30	121	0.0233216	0.321867	0.0158899	0.142186
rs62394289	A	G	0.0042	0.1184	0.0004	1.061e-23	110.25	0.0264947	0.128846	0.0223363	0.235554
rs62618693	T	C	0.0038	0.0441	0.0007	1.404e-08	29.4693	0.00873568	0.0455938	0.0355158	0.805708
rs6458868	T	C	-0.002	0.6471	0.0003	5.18e-13	44.4444	0.00153464	0.646487	0.0156054	0.921662
rs6481598	C	G	0.0021	0.7847	0.0003	1.865e-10	48.9999	-0.0305602	0.793129	0.0184297	0.097275
rs665731	T	C	-0.0022	0.1851	0.0004	6.197e-10	30.2499	0.00569868	0.168847	0.0204472	0.780474
rs66827546	A	G	-0.0025	0.2626	0.0003	2.595e-15	69.4443	-0.00707229	0.255945	0.0169173	0.675909
rs6708702	A	G	-0.0019	0.3019	0.0003	4.609e-10	40.111	0.0213204	0.309626	0.0160825	0.184944
rs6716446	A	G	0.0018	0.7546	0.0003	1.577e-08	35.9999	-0.0340295	0.73965	0.0172132	0.0480483
rs6820004	C	G	-0.0019	0.2608	0.0003	1.019e-09	40.111	0.0229123	0.247516	0.017489	0.190162
rs693906	C	G	-0.004	0.1491	0.0004	2.024e-25	99.9998	0.00141621	0.141252	0.0213869	0.947204
rs6968865	A	T	-0.0026	0.3711	0.0003	2.866e-20	75.111	-0.0122789	0.374303	0.0155032	0.428347
rs700753	C	G	0.0034	0.3435	0.0003	2.299e-32	128.444	-0.00436248	0.352359	0.0156983	0.781093
rs7012814	A	G	0.0029	0.4722	0.0003	2.654e-26	93.4442	-0.0272292	0.462563	0.0150214	0.0698788
rs7019647	A	G	0.0021	0.7347	0.0003	1.853e-12	48.9999	-0.028024	0.7367	0.0169216	0.0977008
rs7036795	T	C	-0.0022	0.8008	0.0003	2.218e-10	53.7777	0.00356039	0.802525	0.018807	0.849848
rs7084764	A	G	0.0028	0.4975	0.0003	2.794e-24	87.1109	-0.0103774	0.486939	0.0148187	0.483748
rs7096715	T	C	-0.0019	0.4217	0.0003	8.985e-12	40.111	0.0002668	0.419897	0.0150027	0.985812
rs7117020	T	G	-0.0019	0.5545	0.0003	4.098e-12	40.111	-0.0114671	0.544784	0.0149201	0.442151
rs71606723	A	T	0.0024	0.7697	0.0003	6.574e-14	63.9999	-0.0175988	0.78219	0.0180923	0.330692
rs7210770	A	G	-0.0017	0.5949	0.0003	2.963e-09	32.111	-0.0124087	0.606051	0.0155506	0.424894
rs7247977	T	C	-0.0049	0.6056	0.0003	2.404e-71	266.777	-0.0122712	0.604499	0.0152213	0.420134
rs72683923	T	C	-0.0074	0.9801	0.001	2.734e-13	54.7599	-0.0323823	0.98174	0.055896	0.562365
rs72706148	T	C	-0.0069	0.0182	0.0012	2.027e-09	33.0624	-0.0407197	0.0145385	0.0623757	0.513876
rs72757811	T	C	-0.0016	0.645	0.0003	2.17e-08	28.4444	0.0209476	0.646115	0.0156185	0.179853
rs72801873	A	G	0.0065	0.9688	0.0008	1.165e-16	66.0155	-0.0723023	0.969509	0.0434335	0.0959792
rs728538	T	G	0.0023	0.8259	0.0004	1.097e-10	33.0624	-0.000611873	0.835998	0.0202421	0.975885
rs72868882	T	G	-0.0034	0.0653	0.0006	2.269e-09	32.111	0.039002	0.0593189	0.0314261	0.21458
rs72898623	A	G	-0.0031	0.1117	0.0004	5.311e-13	60.0624	0.0140098	0.112024	0.0237871	0.555883
rs72912510	A	G	-0.0026	0.204	0.0003	1.164e-13	75.111	-0.0149312	0.197181	0.0190384	0.432885
rs73116888	T	C	-0.004	0.0995	0.0005	1.024e-17	63.9999	0.0356798	0.0838959	0.0269269	0.18515
rs73119035	A	G	0.0034	0.8668	0.0004	4.036e-17	72.2499	-0.0130056	0.8702	0.0219276	0.553104
rs73119306	A	G	-0.0031	0.7547	0.0003	7.043e-23	106.778	0.000369621	0.771672	0.0178577	0.983487
rs7314664	T	C	-0.0022	0.8685	0.0004	4.208e-08	30.2499	0.0106435	0.869424	0.0221061	0.630182
rs73245338	T	G	0.0034	0.0645	0.0006	1.069e-09	32.111	-0.0459913	0.0663071	0.0300437	0.125816
rs7326821	A	G	0.0023	0.8264	0.0004	2.123e-10	33.0624	0.0273305	0.831322	0.0200597	0.173054
rs736820	A	G	-0.0018	0.3742	0.0003	1.025e-10	35.9999	-0.0136378	0.360002	0.0156361	0.3831
rs74424138	A	C	-0.0026	0.1239	0.0004	1.497e-09	42.2499	0.00654158	0.118762	0.0232547	0.778479
rs7492724	A	G	0.002	0.7082	0.0003	7.292e-12	44.4444	0.00352378	0.7127	0.0165129	0.831018
rs7516435	A	G	0.0031	0.6884	0.0003	5.055e-26	106.778	0.0138857	0.692029	0.0161687	0.390451
rs7536433	T	C	0.0025	0.2111	0.0003	1.881e-13	69.4443	0.00222852	0.217248	0.0181274	0.902157
rs75501914	A	G	0.0033	0.0656	0.0006	1.115e-08	30.2499	-0.00228002	0.0638848	0.0307175	0.940831
rs7565830	A	G	-0.0018	0.7246	0.0003	2.812e-09	35.9999	-0.0141659	0.730189	0.0167041	0.396411
rs7591218	A	G	0.0018	0.3042	0.0003	1.536e-09	35.9999	0.00118703	0.30608	0.016104	0.941241
rs76004499	C	G	-0.0067	0.9736	0.0009	3.719e-13	55.4196	-0.0458151	0.979539	0.052444	0.382336
rs76273615	A	G	0.003	0.8691	0.0004	1.807e-13	56.2499	-0.00648404	0.877513	0.0228278	0.776379
rs7667050	T	C	0.0019	0.4692	0.0003	4.087e-12	40.111	-0.00343892	0.471081	0.0151267	0.820158
rs7727632	T	C	-0.0025	0.1044	0.0004	3.211e-08	39.0624	0.0376877	0.106849	0.0241487	0.118605
rs7740107	A	T	0.0029	0.738	0.0003	7.193e-22	93.4443	-0.0283723	0.741754	0.0169868	0.0948689
rs7744658	A	G	-0.0024	0.8687	0.0004	2.684e-09	35.9999	0.0234986	0.869415	0.0220665	0.286921
rs77770952	C	G	-0.0046	0.0378	0.0007	2.44e-10	43.1836	-0.0251982	0.0385653	0.0381548	0.508984
rs77924615	A	G	0.0106	0.1984	0.0003	2.15e-200	1248.44	-0.00355301	0.192148	0.0192713	0.853725
rs78054198	T	G	0.0022	0.1399	0.0004	4.822e-08	30.2499	0.0225644	0.141739	0.0213405	0.290352
rs78444298	A	G	-0.012	0.0193	0.001	4.444e-31	144	-0.00894575	0.0178374	0.0563371	0.873835
rs784504	C	G	0.0022	0.807	0.0004	1.714e-09	30.2499	0.000721286	0.816139	0.0193644	0.970287
rs78660602	A	G	-0.0055	0.9066	0.0005	2.568e-31	121	0.0209976	0.912508	0.0261661	0.422279
rs79270185	T	C	0.0058	0.0261	0.0009	1.486e-11	41.5308	-0.00525529	0.0272426	0.0458447	0.908736
rs79346194	A	G	-0.0021	0.6921	0.0003	7.074e-13	48.9999	-0.0111143	0.705138	0.0163451	0.496521
rs7953798	T	G	-0.0045	0.09	0.0005	6.431e-21	80.9998	-0.00917761	0.0887147	0.026391	0.728024
rs79760705	T	G	0.0062	0.1115	0.0004	1.082e-46	240.25	0.0299387	0.104544	0.024194	0.215922
rs7983636	A	G	0.0032	0.0758	0.0005	6.554e-10	40.9599	0.0245682	0.072008	0.0285475	0.389454
rs8001243	A	G	0.0023	0.7108	0.0003	7.59e-14	58.7777	0.0210051	0.711026	0.0165116	0.203322
rs80282103	A	T	0.0083	0.9181	0.0005	2.608e-62	275.559	-0.0483608	0.915686	0.0267669	0.0708026
rs80301631	C	G	-0.0048	0.03	0.0008	1.759e-08	35.9999	-0.036369	0.0267548	0.0464955	0.434094
rs807624	T	G	0.0036	0.3489	0.0003	3.089e-37	144	0.0124207	0.349711	0.0157109	0.429187
rs81205	A	C	0.003	0.5375	0.0003	3.319e-26	99.9998	-0.0013498	0.537866	0.0155927	0.931016
rs849086	A	G	0.0019	0.2802	0.0003	2.038e-10	40.111	0.00835856	0.288233	0.0167414	0.617585
rs881858	A	G	-0.0055	0.6967	0.0003	4.036e-77	336.11	0.00694903	0.701791	0.0162993	0.669861
rs9307594	A	G	0.0018	0.528	0.0003	1.742e-11	35.9999	0.0160728	0.532106	0.015097	0.287044
rs9373056	T	C	0.0029	0.32	0.0003	2.097e-23	93.4443	-0.0230623	0.319593	0.0159547	0.148321
rs9419939	A	G	0.0029	0.188	0.0004	2.769e-16	52.5624	0.00745153	0.177701	0.0196664	0.704764
rs9465741	A	C	0.0023	0.5438	0.0003	1.92e-16	58.7777	0.010799	0.539325	0.0148311	0.466533
rs952151	A	G	-0.0023	0.2341	0.0003	3.859e-13	58.7777	-0.0254024	0.247296	0.0176235	0.149473
rs9543135	A	G	0.0022	0.8314	0.0004	1.738e-09	30.2499	0.0312071	0.824735	0.0196406	0.112081
rs9652384	A	G	0.0016	0.4236	0.0003	2.481e-09	28.4444	-0.00664287	0.423216	0.0151111	0.660225
rs9784041	T	C	0.0022	0.1604	0.0004	8.132e-09	30.2499	-0.0331686	0.161928	0.020235	0.101177
rs9823161	A	G	0.0025	0.6871	0.0003	4.347e-15	69.4443	-0.0177418	0.692826	0.0164379	0.280444
rs9868185	A	G	0.0029	0.5316	0.0003	3.858e-26	93.4443	0.0108787	0.538609	0.0149622	0.467178
rs9894634	T	C	-0.0019	0.6003	0.0003	2.839e-12	40.111	0.0314508	0.600874	0.0152798	0.0395589
rs9925773	A	G	-0.0028	0.2721	0.0003	1.04e-18	87.1109	-0.0209116	0.272498	0.0166849	0.210088
rs9932625	A	G	-0.0033	0.2295	0.0003	4.663e-25	121	0.00210461	0.218354	0.0178295	0.906035
rs9934475	A	G	0.0018	0.4155	0.0003	5.408e-11	35.9999	0.0165505	0.412701	0.0154177	0.283058
rs9960465	T	C	0.0035	0.2085	0.0003	2.359e-26	136.111	-0.0209118	0.206196	0.0183595	0.254695
Glycine to phosphate ratio
rs10093614	A	G	-0.0018	0.3896	0.0003	2.198e-10	35.9999	0.000230765	0.394245	0.0159174	0.988433
rs10111039	A	G	0.0016	0.5952	0.0003	4.115e-09	28.4444	-0.0139122	0.602648	0.0158216	0.379232
rs10142359	A	G	0.0021	0.514	0.0003	7.937e-15	48.9999	-0.00160561	0.506541	0.0153659	0.916779
rs10151563	A	G	-0.0019	0.6048	0.0003	1.156e-11	40.111	0.0125129	0.610369	0.0158758	0.430595
rs10163551	T	C	-0.0023	0.3017	0.0003	1.46e-14	58.7777	0.0290238	0.297338	0.0168741	0.0854275
rs10224002	A	G	0.0077	0.7152	0.0003	3.55e-142	658.776	-0.0272914	0.7149	0.0172662	0.113963
rs1042752	A	G	0.0018	0.538	0.0003	7.078e-11	35.9999	0.0003021	0.53378	0.0154293	0.984379
rs10430743	T	G	0.0027	0.4278	0.0003	1.676e-22	80.9998	-0.00264364	0.427789	0.0155373	0.864894
rs10498755	T	C	-0.0043	0.0826	0.0005	5.8e-18	73.9599	0.0335423	0.0801647	0.0284933	0.239116
rs10846156	T	G	-0.004	0.8037	0.0003	4.127e-31	177.777	0.0422216	0.802175	0.0193581	0.0291776
rs10851885	A	G	0.0056	0.7514	0.0003	9.742e-69	348.444	-0.016615	0.755449	0.0179886	0.355672
rs10862375	C	G	-0.0019	0.2762	0.0003	9.823e-10	40.111	0.0129175	0.272473	0.0170392	0.448387
rs1087289	T	G	0.0019	0.6103	0.0003	3.232e-10	40.111	-0.0160653	0.60623	0.0157805	0.308655
rs10929380	A	G	-0.0019	0.3909	0.0003	8.418e-12	40.111	-0.00344146	0.394309	0.015866	0.82828
rs10994860	T	C	0.0044	0.1844	0.0004	3.503e-36	121	-0.0297162	0.169953	0.0205289	0.147749
rs11062102	T	C	0.0041	0.3397	0.0003	2.321e-47	186.777	-0.000442131	0.344744	0.0163789	0.978465
rs11109717	T	C	-0.0017	0.6973	0.0003	8.401e-09	32.111	-0.00252254	0.720629	0.0175871	0.88595
rs11150210	A	G	-0.0018	0.7505	0.0003	3.148e-08	35.9999	0.00382939	0.744298	0.0175812	0.827576
rs111541038	T	C	0.0032	0.8591	0.0004	2.596e-14	63.9999	-0.0169607	0.868399	0.0229089	0.459085
rs111653425	T	C	-0.0263	0.0124	0.0014	7.168e-82	352.902	0.0186939	0.0105327	0.075814	0.805236
rs11166440	A	G	0.0024	0.6284	0.0003	3.853e-17	63.9999	-0.00823136	0.619012	0.0158702	0.603993
rs11186805	A	G	0.002	0.3731	0.0003	2.451e-12	44.4444	0.00341085	0.38385	0.0160282	0.83148
rs11261022	A	C	-0.0021	0.3578	0.0003	3.109e-14	48.9999	0.0316264	0.366392	0.0159388	0.0472296
rs112880707	T	C	0.0056	0.1006	0.0005	3.287e-34	125.44	0.0375275	0.095558	0.0261697	0.15157
rs113572081	C	G	-0.0028	0.1369	0.0004	9.217e-13	48.9999	0.031771	0.138805	0.0220309	0.14927
rs1137844	C	G	-0.0021	0.6841	0.0003	7.864e-12	48.9999	0.0283332	0.692846	0.0168705	0.0930628
rs113956264	T	C	0.0075	0.033	0.0009	1.909e-18	69.4443	-0.0177066	0.0317874	0.0439165	0.68681
rs114165349	C	G	0.0064	0.0261	0.0009	8.629e-13	50.5678	-0.0608993	0.0228568	0.051452	0.236566
rs1145084	A	G	-0.0091	0.3762	0.0003	1e-200	920.109	0.00519852	0.363282	0.0161586	0.747665
rs11557049	T	C	-0.0044	0.0645	0.0006	8.727e-14	53.7777	-0.00696269	0.067893	0.0303963	0.818819
rs11564722	T	C	0.0041	0.2406	0.0003	4.105e-35	186.777	-0.00276172	0.246629	0.0180949	0.878695
rs11581292	T	C	-0.0017	0.4765	0.0003	6.669e-09	32.111	0.0237215	0.482619	0.0154956	0.125806
rs115926813	A	G	-0.0055	0.0391	0.0007	1.004e-14	61.7346	0.0739642	0.0381587	0.0403223	0.0666056
rs11616030	A	C	-0.004	0.9119	0.0005	2.305e-16	63.9999	-0.0419052	0.916383	0.02793	0.133519
rs116339629	A	G	0.0083	0.0116	0.0015	2.397e-08	30.6177	-0.0505015	0.0110802	0.0735559	0.492352
rs11642550	A	G	0.0018	0.303	0.0003	2.818e-09	35.9999	-0.00928779	0.308745	0.0166113	0.576075
rs116476169	C	G	-0.0056	0.0219	0.001	2.203e-08	31.3599	-0.0351847	0.0202351	0.0544273	0.517987
rs1165227	T	C	0.0023	0.1612	0.0004	6.317e-10	33.0624	-0.029313	0.151592	0.021468	0.172118
rs11656085	T	C	0.0032	0.1517	0.0004	1.446e-15	63.9999	0.0016969	0.145623	0.0220823	0.938748
rs11657044	T	C	-0.0082	0.1682	0.0004	6.7e-111	420.249	0.0246489	0.179152	0.0208328	0.236739
rs11670056	T	C	-0.0034	0.0754	0.0005	1.42e-10	46.2399	0.0163067	0.080288	0.0282825	0.564233
rs11694902	A	G	0.0041	0.1397	0.0004	1.464e-25	105.062	-0.00202711	0.143073	0.0220109	0.926622
rs11702255	A	G	-0.0017	0.3692	0.0003	9.655e-09	32.111	0.0196284	0.368326	0.0163216	0.229128
rs11706370	A	G	0.0025	0.3128	0.0003	4.465e-17	69.4443	0.00460729	0.311425	0.01668	0.782382
rs11747993	A	G	-0.0021	0.2516	0.0003	4.785e-10	48.9999	0.000416763	0.25616	0.0177243	0.981241
rs11759908	T	C	-0.0027	0.4519	0.0003	2.567e-21	80.9998	0.0278996	0.44045	0.0159527	0.0803086
rs11786896	T	C	-0.0059	0.0493	0.0007	1.206e-19	71.0407	0.0205485	0.0484579	0.0363251	0.571608
rs11791149	T	C	0.0023	0.8197	0.0004	1.236e-10	33.0624	0.00871264	0.824065	0.0201374	0.665263
rs11856829	T	C	0.0026	0.4616	0.0003	1.298e-20	75.111	-0.00886941	0.449896	0.0155961	0.569563
rs12145677	A	G	-0.0031	0.3037	0.0003	1.34e-25	106.778	0.00880127	0.28513	0.0172566	0.610036
rs12149228	T	C	-0.0029	0.1635	0.0004	3.37e-15	52.5624	0.0263672	0.149115	0.0216774	0.223852
rs12190287	C	G	0.002	0.6231	0.0003	1.444e-12	44.4444	0.00695834	0.639956	0.0167197	0.677281
rs12216582	C	G	-0.0018	0.7081	0.0003	1.056e-08	35.9999	0.00149857	0.719854	0.0172646	0.930831
rs12377027	A	G	-0.002	0.817	0.0004	1.414e-08	24.9999	-0.0301026	0.817234	0.0202715	0.137551
rs1242488	A	C	-0.0021	0.7403	0.0003	8.887e-12	48.9999	0.0165036	0.742715	0.0176674	0.350239
rs12432201	T	C	0.0022	0.6926	0.0003	1.981e-13	53.7777	-0.00852503	0.687409	0.0166869	0.609434
rs12439429	T	C	0.0017	0.5423	0.0003	1.633e-10	32.111	-0.0144179	0.531441	0.0154059	0.34934
rs12449763	A	T	-0.0022	0.7822	0.0003	1.204e-10	53.7777	-0.0202412	0.79271	0.0193455	0.295422
rs12544197	A	G	-0.0016	0.491	0.0003	7.672e-09	28.4444	0.0116044	0.484512	0.0156712	0.459003
rs1258179	A	G	-0.0021	0.4901	0.0003	5.052e-15	48.9999	-0.00146633	0.480601	0.0153955	0.924121
rs1260326	T	C	0.0051	0.3929	0.0003	1.836e-74	288.999	-0.0213722	0.412688	0.0157153	0.173841
rs12713256	A	G	0.0021	0.7564	0.0003	3.472e-11	48.9999	-0.0342664	0.751392	0.0179083	0.0556924
rs12736457	C	G	0.0058	0.8706	0.0004	1.744e-45	210.25	-0.0153805	0.874243	0.0232274	0.507863
rs12916712	T	C	-0.0019	0.7261	0.0003	7.604e-10	40.111	-0.00328194	0.723455	0.0170668	0.847507
rs12940987	A	G	-0.0048	0.7764	0.0003	2.766e-49	255.999	-0.00714566	0.773182	0.0187913	0.70375
rs12942611	A	C	-0.0017	0.3542	0.0003	3.418e-09	32.111	-0.006855	0.345085	0.0163471	0.674968
rs12951993	A	G	-0.0022	0.42	0.0003	4.034e-15	53.7777	-3.90354e-05	0.412936	0.0157659	0.998024
rs13032786	C	G	0.0032	0.6961	0.0003	3.241e-27	113.778	0.0098772	0.701515	0.0171908	0.565587
rs13047277	T	C	0.0024	0.71	0.0003	7.416e-16	63.9999	0.0222701	0.703114	0.0168852	0.187199
rs13064938	T	C	0.0032	0.3902	0.0003	2.029e-30	113.778	-0.0147342	0.386203	0.0158805	0.353504
rs13099700	A	G	0.0021	0.7216	0.0003	4.967e-12	48.9999	-0.000845927	0.724532	0.0172897	0.960978
rs13157326	A	G	-0.0024	0.4722	0.0003	1.604e-16	63.9999	-0.0240328	0.458676	0.0159094	0.130889
rs13245051	A	G	-0.0019	0.4457	0.0003	2.799e-12	40.111	-0.00271427	0.441348	0.015497	0.860963
rs132641	A	G	-0.0024	0.1658	0.0004	2.239e-11	35.9999	0.00743192	0.175152	0.020176	0.712609
rs139323761	C	G	0.0075	0.0269	0.001	2.08e-14	56.2499	0.0410241	0.0216296	0.0528292	0.437429
rs1453834	T	C	-0.0021	0.4001	0.0003	9.928e-14	48.9999	0.00667678	0.398469	0.0159075	0.674685
rs1458038	T	C	0.0031	0.2957	0.0003	6.88e-26	106.778	0.00292868	0.297307	0.0169862	0.863111
rs148185902	A	G	-0.0128	0.0135	0.0013	4.923e-22	96.9465	0.0579566	0.0114258	0.0726065	0.424738
rs151245	T	G	-0.002	0.6016	0.0003	4.803e-13	44.4444	0.00499032	0.611455	0.0158167	0.752375
rs1519102	C	G	0.0018	0.6884	0.0003	1.744e-09	35.9999	0.00267591	0.683071	0.0166825	0.872564
rs1541938	T	C	0.0029	0.2637	0.0003	1.247e-20	93.4443	0.0105778	0.258454	0.0175395	0.546452
rs1545837	T	C	-0.0021	0.6388	0.0003	1.44e-13	48.9999	0.00609774	0.639898	0.0159931	0.703
rs1584028	T	C	0.0017	0.5643	0.0003	1.675e-10	32.111	-0.0159745	0.573337	0.0158373	0.313136
rs1585499	T	C	-0.0037	0.4569	0.0003	5.66e-42	152.111	0.0188312	0.465318	0.0156912	0.230098
rs164747	T	G	0.0031	0.5684	0.0003	2.33e-30	106.778	0.00117431	0.535414	0.0155007	0.939611
rs16823029	A	C	-0.0053	0.0814	0.0005	3.354e-26	112.36	0.0236462	0.0759971	0.0292275	0.418492
rs16874073	T	C	-0.0042	0.9513	0.0006	4.283e-11	48.9999	0.0125545	0.95103	0.0358712	0.726348
rs17050272	A	G	-0.0029	0.4193	0.0003	2.005e-25	93.4443	0.00402684	0.420478	0.0156127	0.796468
rs1719935	A	G	0.0027	0.5317	0.0003	6.859e-23	80.9998	0.0113223	0.541164	0.0156181	0.468485
rs17256228	T	C	-0.0056	0.1084	0.0004	9.445e-39	196	0.0066354	0.104954	0.0250419	0.791031
rs17563	A	G	0.0018	0.4292	0.0003	5.613e-11	35.9999	0.0105947	0.442431	0.0153358	0.489663
rs1757915	A	G	0.0024	0.3532	0.0003	7.836e-17	63.9999	0.0152537	0.359046	0.0159052	0.337539
rs17602729	A	G	0.0027	0.1288	0.0004	1.696e-10	45.5624	-0.0277729	0.13391	0.0227802	0.22278
rs1762416	A	G	0.0018	0.3447	0.0003	1.929e-09	35.9999	0.0151779	0.34897	0.0162875	0.351404
rs1772976	T	C	0.0017	0.5183	0.0003	1.136e-09	32.111	-0.0083458	0.507059	0.0156108	0.592913
rs1800574	T	C	-0.0063	0.03	0.0008	4.759e-15	62.0155	0.0511704	0.0261565	0.0480836	0.28724
rs1801251	A	G	0.0019	0.3571	0.0003	7.641e-12	40.111	0.0141627	0.343985	0.0161884	0.381644
rs1806649	T	C	0.0027	0.255	0.0003	1.167e-17	80.9998	-0.0216592	0.268425	0.0173349	0.211497
rs187355703	C	G	0.0117	0.9724	0.0009	6.668e-40	169	0.0116095	0.978127	0.0532551	0.827431
rs1883991	A	C	-0.0028	0.6805	0.0003	2.476e-22	87.1109	0.0348944	0.681144	0.0165025	0.0344733
rs1887251	T	C	0.0029	0.3626	0.0003	1.691e-25	93.4443	-0.030911	0.367423	0.0162363	0.0569333
rs188932739	T	C	-0.0093	0.9916	0.0017	4.805e-08	29.9273	-0.0611303	0.993999	0.100045	0.541183
rs1913641	T	G	-0.0021	0.4798	0.0003	2.83e-14	48.9999	0.00422988	0.487935	0.0153149	0.782399
rs1994887	A	C	-0.002	0.2741	0.0003	6.766e-11	44.4444	-0.00308665	0.265917	0.0176633	0.861277
rs2053196	T	C	0.0018	0.7876	0.0003	3.626e-08	35.9999	-0.0039442	0.790858	0.0189182	0.834849
rs2068888	A	G	-0.0031	0.4504	0.0003	7.61e-30	106.778	0.0264748	0.455545	0.0154221	0.0860385
rs2127206	T	C	0.0015	0.5672	0.0003	4.729e-08	25	-0.0336909	0.57096	0.0157445	0.032367
rs2145166	A	G	-0.0035	0.1481	0.0004	3.677e-17	76.5623	0.0281353	0.142466	0.0220493	0.201949
rs2184896	A	C	0.0019	0.4461	0.0003	9.626e-13	40.111	0.0093492	0.458176	0.01551	0.546652
rs219781	T	G	0.0024	0.2567	0.0003	3.278e-15	63.9999	-0.0254257	0.265837	0.0173871	0.143649
rs223308	A	G	-0.003	0.5179	0.0003	4.24e-28	99.9998	-0.00745801	0.518456	0.0155119	0.630663
rs2235826	A	T	-0.0033	0.812	0.0004	2.046e-20	68.0624	0.0237577	0.818547	0.020287	0.241565
rs2239547	T	C	-0.0025	0.7345	0.0003	6.357e-16	69.4443	0.00590883	0.728851	0.017248	0.731914
rs2293093	C	G	0.0027	0.8883	0.0004	2.196e-10	45.5624	-0.0429945	0.890443	0.0248635	0.0837692
rs2302316	A	G	0.0018	0.2353	0.0003	3.303e-08	35.9999	0.0185653	0.236097	0.0183705	0.312206
rs2306623	T	C	-0.0021	0.3319	0.0003	1.134e-12	48.9999	-0.00834937	0.329775	0.0164596	0.61197
rs236326	A	T	0.0021	0.242	0.0003	5.9e-11	48.9999	-0.00861258	0.236604	0.0181122	0.634421
rs2411192	A	T	-0.0021	0.5909	0.0003	1.878e-14	48.9999	-0.0168753	0.614068	0.016219	0.298123
rs2412608	T	C	0.0033	0.4941	0.0003	8.42e-34	121	0.0182203	0.496875	0.0154692	0.238859
rs2452592	A	G	-0.0016	0.3619	0.0003	7.566e-09	28.4444	-0.00926632	0.356794	0.0160142	0.562837
rs2544390	T	C	0.0016	0.374	0.0003	1.083e-08	28.4444	-0.0116388	0.38267	0.0157772	0.460698
rs2634675	A	G	0.0024	0.4522	0.0003	1.769e-17	63.9999	0.0139675	0.440663	0.0153923	0.364178
rs2666831	A	T	0.0015	0.3858	0.0003	2.696e-08	25	-0.0268818	0.3801	0.0160534	0.0940287
rs267738	T	G	-0.0053	0.7849	0.0003	2.382e-57	312.11	-0.00972255	0.796841	0.0189894	0.608652
rs27028	A	G	-0.0017	0.3657	0.0003	7.969e-10	32.111	0.020989	0.378003	0.0157165	0.181721
rs2783971	A	C	-0.0027	0.4729	0.0003	5.902e-24	80.9998	0.0237072	0.462748	0.0154741	0.125509
rs278941	A	G	-0.0019	0.7179	0.0003	3.738e-10	40.111	-0.000948308	0.711586	0.0172153	0.956071
rs2803959	T	C	0.0017	0.4453	0.0003	6.718e-10	32.111	-0.000969835	0.429365	0.0155527	0.950278
rs2815367	A	G	-0.0019	0.6502	0.0003	5.207e-11	40.111	0.00107479	0.658119	0.0161728	0.947014
rs2823139	A	G	-0.0032	0.3387	0.0003	3.026e-29	113.778	-0.0127572	0.33201	0.0166401	0.443288
rs2834317	A	G	-0.0037	0.1521	0.0004	2.797e-22	85.5623	0.0153607	0.1508	0.0216551	0.478119
rs284316	T	C	-0.0018	0.6619	0.0003	2.215e-09	35.9999	0.00385334	0.650738	0.0165367	0.815748
rs28493806	A	G	-0.0015	0.6243	0.0003	4.5e-08	25	-0.0128069	0.609333	0.0157789	0.416993
rs2878889	A	G	-0.0018	0.5522	0.0003	3.654e-11	35.9999	-0.0178525	0.551667	0.015457	0.248099
rs2899333	A	G	-0.0019	0.281	0.0003	1.124e-10	40.111	-0.0282482	0.279317	0.0171889	0.100301
rs2900660	A	C	-0.0017	0.5881	0.0003	3.064e-10	32.111	-0.00729429	0.593071	0.0157305	0.642861
rs293736	A	C	0.0018	0.2741	0.0003	1.778e-09	35.9999	0.0225324	0.278183	0.0173147	0.19314
rs2960455	A	G	0.0043	0.7148	0.0003	2.052e-46	205.444	0.00937662	0.713791	0.0170039	0.581332
rs2976178	C	G	-0.0028	0.756	0.0003	2.691e-18	87.1109	0.012166	0.751063	0.017668	0.491083
rs2991341	T	C	-0.002	0.4134	0.0003	1.841e-12	44.4444	-0.00945443	0.402805	0.0157735	0.548915
rs303938	T	G	-0.0027	0.5975	0.0003	8.646e-22	80.9998	0.00362028	0.600061	0.0158364	0.819176
rs3107155	T	C	-0.0018	0.395	0.0003	3.651e-10	35.9999	0.0160352	0.403053	0.0156751	0.30632
rs315986	T	C	-0.0072	0.8911	0.0004	1.376e-59	323.999	0.0409689	0.896287	0.0253043	0.105437
rs327508	A	G	0.0023	0.205	0.0003	4.855e-11	58.7777	0.00145297	0.207425	0.0192162	0.939728
rs34053392	A	G	0.0015	0.4196	0.0003	4.412e-08	24.9999	-0.020677	0.410666	0.0161199	0.199598
rs34188292	C	G	-0.0019	0.2651	0.0003	9.366e-09	40.111	0.0127277	0.249145	0.0178358	0.475472
rs34221697	A	G	-0.0054	0.029	0.0008	1.125e-10	45.5624	-0.0285299	0.0290303	0.0462748	0.537543
rs34442537	C	G	0.0021	0.6788	0.0003	1.307e-12	48.9999	-0.00350321	0.678741	0.0167854	0.834678
rs34642860	T	C	0.0021	0.3054	0.0003	1.439e-12	48.9999	-0.000574396	0.287986	0.0170538	0.973131
rs34707165	A	T	-0.0019	0.6654	0.0003	1.176e-11	40.111	0.0320683	0.662886	0.0163008	0.04915
rs35072105	A	G	-0.002	0.5391	0.0003	7.744e-13	44.4444	-5.56045e-05	0.532614	0.0154302	0.997125
rs35320690	T	C	-0.0026	0.7225	0.0003	1.792e-17	75.111	0.00977404	0.721293	0.0169228	0.563557
rs354211	T	C	-0.0025	0.35	0.0003	1.304e-18	69.4443	-0.00953325	0.356655	0.0161313	0.554534
rs35629566	C	G	0.0028	0.8244	0.0004	5.396e-14	48.9999	-0.0129471	0.824573	0.0202155	0.521877
rs357482	T	C	0.0024	0.1425	0.0004	3.791e-10	35.9999	0.0341177	0.139046	0.0224699	0.128921
rs35917667	A	C	0.0022	0.2395	0.0003	8.983e-12	53.7777	-0.0208005	0.236494	0.0179763	0.24723
rs35969577	T	G	-0.0061	0.4162	0.0003	4.43e-105	413.444	0.0348347	0.418025	0.0158431	0.0278971
rs3744131	A	G	0.0017	0.666	0.0003	2.999e-09	32.111	0.00240614	0.66816	0.0162762	0.882476
rs3750082	A	T	0.0022	0.341	0.0003	4.203e-14	53.7777	-0.00472795	0.336208	0.0162678	0.771332
rs3774292	A	T	0.0029	0.6827	0.0003	5.373e-23	93.4443	-0.016868	0.678355	0.0165194	0.307205
rs3775932	A	C	-0.002	0.4965	0.0003	6.995e-14	44.4444	-0.0236304	0.496461	0.0155775	0.129276
rs3791221	A	G	0.0022	0.6508	0.0003	1.39e-14	53.7777	-0.0278181	0.659891	0.0162587	0.0870873
rs3793662	T	C	0.0021	0.8075	0.0004	1.188e-09	27.5624	-0.00433565	0.805163	0.0192829	0.8221
rs3795503	T	C	0.0024	0.3218	0.0003	1.57e-16	63.9999	-0.00127161	0.306757	0.0169342	0.940142
rs3797537	A	G	0.0021	0.7134	0.0003	1.875e-12	48.9999	-0.0106901	0.705169	0.0169733	0.528813
rs3812036	T	C	-0.0071	0.252	0.0003	3.89e-109	560.11	-0.00369623	0.251636	0.0180256	0.83753
rs3814828	A	G	0.0021	0.3841	0.0003	4.689e-13	48.9999	0.020839	0.384673	0.0160395	0.193865
rs3824081	T	C	-0.0015	0.4783	0.0003	1.91e-08	24.9999	0.00265752	0.482904	0.015526	0.864094
rs3850625	A	G	0.005	0.119	0.0004	1.523e-31	156.25	-0.000974216	0.120216	0.0236141	0.967092
rs3871466	T	C	-0.0022	0.8652	0.0004	4.121e-08	30.2499	0.00610458	0.87742	0.0235901	0.795807
rs3925584	T	C	-0.0053	0.5476	0.0003	9.309e-86	312.11	0.00222825	0.538182	0.0154438	0.885279
rs41159	A	G	-0.0022	0.5983	0.0003	3.055e-15	53.7777	-0.0108149	0.590221	0.0155893	0.487847
rs41303061	A	T	-0.003	0.9289	0.0005	8.673e-09	35.9999	0.0148961	0.929828	0.0301834	0.621646
rs4233651	A	C	-0.0019	0.341	0.0003	9.76e-12	40.111	0.0164679	0.333723	0.0166495	0.322617
rs4290474	C	G	0.0032	0.1116	0.0004	6.799e-13	63.9999	0.0169767	0.109897	0.0245513	0.489265
rs4434960	A	T	0.0022	0.6153	0.0003	2.455e-15	53.7777	-0.0131502	0.58826	0.0156212	0.399891
rs4442348	A	G	0.0018	0.5065	0.0003	3.143e-11	35.9999	0.0130318	0.517742	0.0153613	0.396243
rs4489970	A	G	0.0028	0.108	0.0004	6.378e-11	48.9999	-0.014427	0.103115	0.0253799	0.569735
rs4567937	A	G	-0.0034	0.3182	0.0003	8.914e-31	128.444	0.00351799	0.311727	0.0166542	0.832702
rs4617830	A	C	0.0024	0.7816	0.0003	2.582e-13	63.9999	0.0145548	0.77676	0.0185842	0.43352
rs4656220	T	C	0.0019	0.3708	0.0003	4.403e-12	40.111	0.00150051	0.364328	0.015977	0.925175
rs4705067	C	G	-0.0019	0.2087	0.0003	1.092e-08	40.111	-0.0254284	0.210811	0.0189043	0.178587
[truncated: 2,821 more rows]

## Sheet: Table 9
Supplementary TableS9. Details of urine albumin creatine ratio predicting SNPs with plasma metabolites.
Urine albumin creatine ratio									Plasma metabolites
SNP	effect_allele	other_allele	Beta	EAF	Standard Error	P value	F-statistic	Beta	EAF	Standard Error	P value
2-oxoarginine levels
rs10056155	A	G	-0.0114526	0.4547	0.0019956	9.523e-09	32.9351	0.0196086	0.441124	0.0157413	0.212882
rs10252701	A	C	0.02876	0.8838	0.0031655	1.033e-19	82.5451	0.0171079	0.890768	0.02471	0.488719
rs1047891	A	C	-0.0189908	0.3148	0.0021754	2.553e-18	76.2091	-0.0338063	0.309649	0.0165019	0.0404982
rs11078596	T	C	0.0155545	0.1835	0.002603	2.291e-09	35.7077	0.0291647	0.177463	0.0198461	0.141686
rs11177679	A	G	0.0129655	0.7527	0.0023328	2.731e-08	30.8903	0.0392476	0.758857	0.0176275	0.0259808
rs11625746	T	C	0.0126522	0.6577	0.0020919	1.465e-09	36.5804	-0.0111343	0.668249	0.0161254	0.489891
rs11650750	A	C	-0.0119524	0.364	0.0021688	3.565e-08	30.3717	0.0225189	0.368944	0.0160269	0.160001
rs11709284	A	G	0.0112451	0.5589	0.0019991	1.855e-08	31.6414	-0.00847275	0.56514	0.0153274	0.580411
rs11890643	T	C	0.0188755	0.1245	0.0030789	8.758e-10	37.5841	-0.0105381	0.121835	0.0232638	0.650561
rs11990607	A	G	0.0151638	0.8333	0.0026849	1.626e-08	31.8976	0.0158801	0.834601	0.0204866	0.438254
rs12727980	T	C	-0.0111069	0.5797	0.0020208	3.88e-08	30.2091	0.0174079	0.580297	0.0155711	0.263583
rs12740811	A	G	0.0187033	0.905	0.0033866	3.337e-08	30.5005	-0.0293833	0.903762	0.0258019	0.254785
rs12904134	A	G	0.0145756	0.5124	0.0020598	1.482e-12	50.0727	-0.0130856	0.507823	0.0157733	0.406762
rs13230845	C	G	-0.0158595	0.1908	0.0025326	3.799e-10	39.2143	0.0472344	0.175454	0.0202622	0.019745
rs1436148	T	C	0.011402	0.4989	0.001985	9.242e-09	32.9943	0.00852168	0.489882	0.0152637	0.576642
rs1719245	T	C	0.0116769	0.634	0.0020906	2.332e-08	31.1969	-0.00866069	0.645041	0.0160047	0.588415
rs17826507	T	G	-0.0177247	0.872	0.003097	1.046e-08	32.7547	0.00421427	0.87765	0.0231689	0.855666
rs1821969	A	G	0.0163405	0.1418	0.0028993	1.741e-08	31.7646	0.00324304	0.137474	0.0221307	0.883495
rs2036916	A	T	0.0115849	0.3792	0.0020794	2.531e-08	31.0389	0.0030804	0.379405	0.0157001	0.844452
rs2048564	A	G	-0.0123382	0.3063	0.0021532	1.004e-08	32.8347	-0.0289978	0.308098	0.01648	0.0784799
rs2068888	A	G	-0.0124266	0.4515	0.0020029	5.499e-10	38.4932	0.0414347	0.456139	0.0151986	0.00640646
rs2277537	A	G	0.0149652	0.597	0.0020316	1.756e-13	54.2609	0.00157394	0.602232	0.0156674	0.919979
rs2306470	T	C	-0.0157865	0.1514	0.0027664	1.153e-08	32.5642	-0.0282498	0.149866	0.0212173	0.183041
rs284278	A	G	0.0116763	0.3431	0.0021356	4.563e-08	29.893	-0.0111478	0.35122	0.0161517	0.490072
rs28600309	A	G	0.0110641	0.4094	0.002018	4.189e-08	30.06	0.010164	0.397133	0.0154668	0.511085
rs2883879	T	C	0.0138321	0.2359	0.0023846	6.611e-09	33.6468	0.0324231	0.22897	0.018407	0.0781614
rs3094663	T	C	0.0133769	0.2872	0.002208	1.374e-09	36.7038	0.0314805	0.289679	0.0166189	0.0581906
rs34473775	T	G	-0.0134371	0.7458	0.0022838	4.01e-09	34.6173	0.00745775	0.735253	0.0175851	0.671497
rs34642299	T	C	0.0136227	0.7965	0.0024834	4.12e-08	30.0906	-0.00988347	0.798076	0.0188643	0.600331
rs41301394	T	C	0.0120439	0.2821	0.002207	4.839e-08	29.7802	0.0164706	0.278303	0.0170193	0.333164
rs41523449	A	G	0.0161892	0.1625	0.002896	2.267e-08	31.2501	-0.0431526	0.141919	0.0226089	0.0563066
rs4641276	T	C	-0.0128406	0.2455	0.0023308	3.607e-08	30.35	0.0119751	0.238917	0.0180515	0.507084
rs4747286	A	G	-0.0393601	0.8413	0.0027309	4.282e-47	207.73	0.0145909	0.837151	0.0205291	0.477244
rs4845708	T	C	0.0108833	0.5071	0.0019944	4.846e-08	29.778	-0.0221447	0.502823	0.0152507	0.146489
rs56043834	T	C	0.0145534	0.1963	0.0026377	3.44e-08	30.4422	-0.00533754	0.177958	0.0200952	0.790538
rs56387622	T	C	-0.0214597	0.8997	0.0033286	1.14e-10	41.5645	-0.0193828	0.902851	0.0257777	0.452098
rs5763928	A	G	-0.0128764	0.7581	0.0023575	4.709e-08	29.8321	0.0220261	0.750959	0.0174923	0.207962
rs60631624	T	G	0.0135269	0.7916	0.0024516	3.436e-08	30.4436	-0.00495088	0.793924	0.0189355	0.793738
rs606970	A	G	0.0113963	0.5103	0.0019994	1.199e-08	32.4883	0.0165348	0.512526	0.0153096	0.28013
rs6142608	T	G	0.0110843	0.4008	0.0020298	4.74e-08	29.8201	-0.00811459	0.382576	0.0161684	0.615752
rs62011292	T	C	-0.0149603	0.8224	0.0026545	1.742e-08	31.7624	-0.00222653	0.823183	0.020037	0.91152
rs6461992	A	G	-0.0251153	0.0743	0.0038249	5.157e-11	43.1157	-0.0518694	0.069974	0.029702	0.0807542
rs6999569	A	G	0.0133614	0.5269	0.0020158	3.395e-11	43.9347	-0.0367686	0.524157	0.0151928	0.0155148
rs702634	A	G	0.012759	0.6921	0.0021529	3.094e-09	35.1224	-0.00780274	0.681576	0.0165877	0.638074
rs7115200	T	G	-0.0122547	0.5605	0.0020438	2.021e-09	35.9523	-0.0295102	0.552449	0.015285	0.0535246
rs72860561	A	G	0.0239252	0.0596	0.0042178	1.408e-08	32.1764	0.022333	0.0557457	0.0332199	0.501407
rs72932707	T	C	0.0209351	0.8691	0.0029575	1.456e-12	50.1071	-0.00612475	0.870654	0.0227137	0.78743
rs72932713	T	C	-0.026793	0.9437	0.0043266	5.919e-10	38.3484	0.0107978	0.945337	0.0335445	0.747532
rs729761	T	G	0.016456	0.2856	0.0022537	2.841e-13	53.3157	-0.0201099	0.278343	0.0175307	0.25133
rs78003115	A	G	0.0188364	0.1138	0.0033363	1.643e-08	31.876	-0.0380009	0.112858	0.0238846	0.111605
rs780837	T	C	-0.0126206	0.269	0.002233	1.588e-08	31.9434	0.00262286	0.275308	0.0169754	0.877208
rs78444298	A	G	-0.0473471	0.0192	0.0075067	2.839e-10	39.782	-0.0121955	0.0180224	0.0572185	0.831218
rs78571852	A	C	-0.020929	0.0792	0.0037484	2.358e-08	31.1748	-0.0524285	0.0760005	0.0287293	0.068014
rs7901856	A	G	0.0145559	0.2303	0.0023636	7.347e-10	37.9253	0.0142073	0.225799	0.0184511	0.441301
rs8111874	A	G	0.0124768	0.4583	0.002108	3.244e-09	35.0319	-0.0292137	0.442509	0.015638	0.061745
Gamma-glutamylglycine levels
rs10056155	A	G	-0.0114526	0.4547	0.0019956	9.523e-09	32.9351	0.00477194	0.441075	0.0155506	0.758946
rs10252701	A	C	0.02876	0.8838	0.0031655	1.033e-19	82.5451	-0.00689077	0.890704	0.0243639	0.777309
rs1047891	A	C	-0.0189908	0.3148	0.0021754	2.553e-18	76.2091	0.48432	0.30857	0.0154368	4.52575e-216
rs11078596	T	C	0.0155545	0.1835	0.002603	2.291e-09	35.7077	-0.0195689	0.177754	0.0195506	0.316858
rs11177679	A	G	0.0129655	0.7527	0.0023328	2.731e-08	30.8903	-0.0153302	0.758663	0.0173928	0.378096
rs11625746	T	C	0.0126522	0.6577	0.0020919	1.465e-09	36.5804	-0.00717905	0.668794	0.0159421	0.65248
rs11650750	A	C	-0.0119524	0.364	0.0021688	3.565e-08	30.3717	0.00033393	0.369176	0.015824	0.983164
rs11709284	A	G	0.0112451	0.5589	0.0019991	1.855e-08	31.6414	-0.0179006	0.565796	0.0151218	0.236508
rs11890643	T	C	0.0188755	0.1245	0.0030789	8.758e-10	37.5841	-0.00451781	0.122035	0.0229379	0.84386
rs11990607	A	G	0.0151638	0.8333	0.0026849	1.626e-08	31.8976	-0.0361582	0.834493	0.0201756	0.073105
rs12727980	T	C	-0.0111069	0.5797	0.0020208	3.88e-08	30.2091	-0.0242687	0.579908	0.0153596	0.114099
rs12740811	A	G	0.0187033	0.905	0.0033866	3.337e-08	30.5005	-0.0510168	0.903732	0.0254914	0.0453564
rs12904134	A	G	0.0145756	0.5124	0.0020598	1.482e-12	50.0727	0.0275687	0.507912	0.0155873	0.0769499
rs13230845	C	G	-0.0158595	0.1908	0.0025326	3.799e-10	39.2143	-0.012343	0.17508	0.0200096	0.537331
rs1436148	T	C	0.011402	0.4989	0.001985	9.242e-09	32.9943	-0.010406	0.490796	0.0150785	0.490118
rs1719245	T	C	0.0116769	0.634	0.0020906	2.332e-08	31.1969	0.00511592	0.645047	0.015787	0.745893
rs17826507	T	G	-0.0177247	0.872	0.003097	1.046e-08	32.7547	-0.0312097	0.877941	0.0229204	0.173306
rs1821969	A	G	0.0163405	0.1418	0.0028993	1.741e-08	31.7646	-0.000155823	0.137413	0.0218367	0.994306
rs2036916	A	T	0.0115849	0.3792	0.0020794	2.531e-08	31.0389	-0.00841527	0.379444	0.0154951	0.587066
rs2048564	A	G	-0.0123382	0.3063	0.0021532	1.004e-08	32.8347	-0.00774005	0.308119	0.0162763	0.634401
rs2068888	A	G	-0.0124266	0.4515	0.0020029	5.499e-10	38.4932	0.0481912	0.456231	0.0150132	0.00132771
rs2277537	A	G	0.0149652	0.597	0.0020316	1.756e-13	54.2609	0.0248685	0.601866	0.0154651	0.107826
rs2306470	T	C	-0.0157865	0.1514	0.0027664	1.153e-08	32.5642	0.0241782	0.149459	0.0209609	0.248709
rs284278	A	G	0.0116763	0.3431	0.0021356	4.563e-08	29.893	0.0131073	0.351276	0.0159405	0.410927
rs28600309	A	G	0.0110641	0.4094	0.002018	4.189e-08	30.06	-0.00739083	0.397622	0.0152652	0.628271
rs2883879	T	C	0.0138321	0.2359	0.0023846	6.611e-09	33.6468	0.0157227	0.228804	0.0181656	0.386753
rs3094663	T	C	0.0133769	0.2872	0.002208	1.374e-09	36.7038	0.000428595	0.290274	0.0163833	0.979129
rs34473775	T	G	-0.0134371	0.7458	0.0022838	4.01e-09	34.6173	0.00416328	0.735511	0.0173714	0.810592
rs34642299	T	C	0.0136227	0.7965	0.0024834	4.12e-08	30.0906	0.0244183	0.798736	0.0186487	0.190404
rs41301394	T	C	0.0120439	0.2821	0.002207	4.839e-08	29.7802	-0.00833424	0.278022	0.0168088	0.620017
rs41523449	A	G	0.0161892	0.1625	0.002896	2.267e-08	31.2501	0.000839497	0.141933	0.0223326	0.970014
rs4641276	T	C	-0.0128406	0.2455	0.0023308	3.607e-08	30.35	-0.0277097	0.239253	0.0178075	0.119692
rs4747286	A	G	-0.0393601	0.8413	0.0027309	4.282e-47	207.73	-0.02352	0.837112	0.0202679	0.245863
rs4845708	T	C	0.0108833	0.5071	0.0019944	4.846e-08	29.778	-0.012988	0.503115	0.0150664	0.38866
rs56043834	T	C	0.0145534	0.1963	0.0026377	3.44e-08	30.4422	0.0131961	0.177817	0.019876	0.506741
rs56387622	T	C	-0.0214597	0.8997	0.0033286	1.14e-10	41.5645	-0.0196186	0.902959	0.0254645	0.441045
rs5763928	A	G	-0.0128764	0.7581	0.0023575	4.709e-08	29.8321	-0.0016049	0.751047	0.0172815	0.926008
rs60631624	T	G	0.0135269	0.7916	0.0024516	3.436e-08	30.4436	0.0152966	0.794014	0.0186984	0.413317
rs606970	A	G	0.0113963	0.5103	0.0019994	1.199e-08	32.4883	-0.0225954	0.512773	0.0151076	0.13475
rs6142608	T	G	0.0110843	0.4008	0.0020298	4.74e-08	29.8201	0.0369469	0.383131	0.0159476	0.0205163
rs62011292	T	C	-0.0149603	0.8224	0.0026545	1.742e-08	31.7624	-0.00120391	0.823598	0.0197838	0.951476
rs6461992	A	G	-0.0251153	0.0743	0.0038249	5.157e-11	43.1157	0.00323371	0.069938	0.0293401	0.912239
rs6999569	A	G	0.0133614	0.5269	0.0020158	3.395e-11	43.9347	-0.057392	0.5241	0.0149819	0.00012775
rs702634	A	G	0.012759	0.6921	0.0021529	3.094e-09	35.1224	0.0159729	0.68216	0.0163918	0.329836
rs7115200	T	G	-0.0122547	0.5605	0.0020438	2.021e-09	35.9523	-0.0118288	0.552376	0.0150909	0.433136
rs72860561	A	G	0.0239252	0.0596	0.0042178	1.408e-08	32.1764	-0.0171504	0.0559002	0.0327254	0.60023
rs72932707	T	C	0.0209351	0.8691	0.0029575	1.456e-12	50.1071	-0.0239433	0.870414	0.0223836	0.284763
rs72932713	T	C	-0.026793	0.9437	0.0043266	5.919e-10	38.3484	0.0504011	0.944996	0.0329917	0.126589
rs729761	T	G	0.016456	0.2856	0.0022537	2.841e-13	53.3157	-0.00251564	0.278582	0.0172905	0.884322
rs78003115	A	G	0.0188364	0.1138	0.0033363	1.643e-08	31.876	2.54097e-05	0.112796	0.0235953	0.999141
rs780837	T	C	-0.0126206	0.269	0.002233	1.588e-08	31.9434	0.0264587	0.275273	0.0167457	0.1141
rs78444298	A	G	-0.0473471	0.0192	0.0075067	2.839e-10	39.782	-0.0435387	0.0178745	0.0567102	0.442642
rs78571852	A	C	-0.020929	0.0792	0.0037484	2.358e-08	31.1748	0.0248489	0.0759347	0.0283818	0.38129
rs7901856	A	G	0.0145559	0.2303	0.0023636	7.347e-10	37.9253	0.0137613	0.225638	0.0182227	0.450145
rs8111874	A	G	0.0124768	0.4583	0.002108	3.244e-09	35.0319	0.0307871	0.441703	0.0154366	0.0461059
Glycine levels
rs10056155	A	G	-0.0114526	0.4547	0.0019956	9.523e-09	32.9351	0.00364867	0.440819	0.0154113	0.812848
rs10252701	A	C	0.02876	0.8838	0.0031655	1.033e-19	82.5451	0.0164858	0.890458	0.0241372	0.494604
rs1047891	A	C	-0.0189908	0.3148	0.0021754	2.553e-18	76.2091	0.574475	0.308122	0.0149118	0
rs11078596	T	C	0.0155545	0.1835	0.002603	2.291e-09	35.7077	-0.0097393	0.177351	0.0194005	0.615658
rs11177679	A	G	0.0129655	0.7527	0.0023328	2.731e-08	30.8903	-0.0177202	0.758877	0.0172615	0.304621
rs11625746	T	C	0.0126522	0.6577	0.0020919	1.465e-09	36.5804	0.00157824	0.668753	0.0158023	0.920444
rs11650750	A	C	-0.0119524	0.364	0.0021688	3.565e-08	30.3717	0.00421539	0.368665	0.0157101	0.78845
rs11709284	A	G	0.0112451	0.5589	0.0019991	1.855e-08	31.6414	-0.0173684	0.565804	0.0150034	0.247015
rs11890643	T	C	0.0188755	0.1245	0.0030789	8.758e-10	37.5841	0.00175077	0.122004	0.0227584	0.93868
rs11990607	A	G	0.0151638	0.8333	0.0026849	1.626e-08	31.8976	-0.0247285	0.834412	0.0200125	0.216588
rs12727980	T	C	-0.0111069	0.5797	0.0020208	3.88e-08	30.2091	-0.022241	0.580084	0.0152243	0.144046
rs12740811	A	G	0.0187033	0.905	0.0033866	3.337e-08	30.5005	-0.0347006	0.903538	0.0252603	0.169528
rs12904134	A	G	0.0145756	0.5124	0.0020598	1.482e-12	50.0727	0.0216949	0.50804	0.0154468	0.160173
rs13230845	C	G	-0.0158595	0.1908	0.0025326	3.799e-10	39.2143	-0.0110764	0.17496	0.0198608	0.577048
rs1436148	T	C	0.011402	0.4989	0.001985	9.242e-09	32.9943	-0.0128163	0.490425	0.0149495	0.391276
rs1719245	T	C	0.0116769	0.634	0.0020906	2.332e-08	31.1969	0.00804209	0.645187	0.01565	0.607342
rs17826507	T	G	-0.0177247	0.872	0.003097	1.046e-08	32.7547	-0.0208064	0.877744	0.022703	0.359425
rs1821969	A	G	0.0163405	0.1418	0.0028993	1.741e-08	31.7646	-0.00148158	0.13717	0.0216931	0.945549
rs2036916	A	T	0.0115849	0.3792	0.0020794	2.531e-08	31.0389	-0.00425235	0.379505	0.0153635	0.781947
rs2048564	A	G	-0.0123382	0.3063	0.0021532	1.004e-08	32.8347	-0.00490025	0.307913	0.0161449	0.761496
rs2068888	A	G	-0.0124266	0.4515	0.0020029	5.499e-10	38.4932	0.0318037	0.456408	0.0148906	0.0326938
rs2277537	A	G	0.0149652	0.597	0.0020316	1.756e-13	54.2609	0.0273736	0.601755	0.0153345	0.0742453
rs2306470	T	C	-0.0157865	0.1514	0.0027664	1.153e-08	32.5642	0.00266025	0.149477	0.0207834	0.89815
rs284278	A	G	0.0116763	0.3431	0.0021356	4.563e-08	29.893	0.0207424	0.3514	0.0158003	0.189255
rs28600309	A	G	0.0110641	0.4094	0.002018	4.189e-08	30.06	-0.00371315	0.397378	0.0151376	0.806229
rs2883879	T	C	0.0138321	0.2359	0.0023846	6.611e-09	33.6468	0.000168947	0.228956	0.0180109	0.992516
rs3094663	T	C	0.0133769	0.2872	0.002208	1.374e-09	36.7038	0.0024761	0.290188	0.0162429	0.878838
rs34473775	T	G	-0.0134371	0.7458	0.0022838	4.01e-09	34.6173	0.0141931	0.735193	0.0172171	0.409735
rs34642299	T	C	0.0136227	0.7965	0.0024834	4.12e-08	30.0906	0.0190936	0.799263	0.0185103	0.302301
rs41301394	T	C	0.0120439	0.2821	0.002207	4.839e-08	29.7802	-0.0240219	0.278056	0.0166586	0.149299
rs41523449	A	G	0.0161892	0.1625	0.002896	2.267e-08	31.2501	-0.0100261	0.141486	0.0221551	0.650879
rs4641276	T	C	-0.0128406	0.2455	0.0023308	3.607e-08	30.35	-0.0333863	0.239438	0.0176669	0.0587893
rs4747286	A	G	-0.0393601	0.8413	0.0027309	4.282e-47	207.73	-0.00197213	0.837174	0.0200974	0.92183
rs4845708	T	C	0.0108833	0.5071	0.0019944	4.846e-08	29.778	-0.0305014	0.503299	0.0149215	0.0409413
rs56043834	T	C	0.0145534	0.1963	0.0026377	3.44e-08	30.4422	0.0104311	0.177484	0.0197143	0.596727
rs56387622	T	C	-0.0214597	0.8997	0.0033286	1.14e-10	41.5645	-0.0327975	0.902947	0.025245	0.193886
rs5763928	A	G	-0.0128764	0.7581	0.0023575	4.709e-08	29.8321	-0.00395015	0.751355	0.0171403	0.817735
rs60631624	T	G	0.0135269	0.7916	0.0024516	3.436e-08	30.4436	0.0228867	0.793505	0.018519	0.216514
rs606970	A	G	0.0113963	0.5103	0.0019994	1.199e-08	32.4883	-0.0268191	0.512775	0.0149809	0.0734186
rs6142608	T	G	0.0110843	0.4008	0.0020298	4.74e-08	29.8201	0.0234623	0.382875	0.0158094	0.13779
rs62011292	T	C	-0.0149603	0.8224	0.0026545	1.742e-08	31.7624	-0.00327323	0.823515	0.0196136	0.86746
rs6461992	A	G	-0.0251153	0.0743	0.0038249	5.157e-11	43.1157	0.0158248	0.070007	0.0290787	0.5863
rs6999569	A	G	0.0133614	0.5269	0.0020158	3.395e-11	43.9347	-0.0547762	0.523923	0.014863	0.000228338
rs702634	A	G	0.012759	0.6921	0.0021529	3.094e-09	35.1224	0.00567911	0.682143	0.0162535	0.726783
rs7115200	T	G	-0.0122547	0.5605	0.0020438	2.021e-09	35.9523	-0.00827711	0.552383	0.0149693	0.580305
rs72860561	A	G	0.0239252	0.0596	0.0042178	1.408e-08	32.1764	-0.0127534	0.0559002	0.0324452	0.694264
rs72932707	T	C	0.0209351	0.8691	0.0029575	1.456e-12	50.1071	-0.0284077	0.870644	0.0222151	0.200983
rs72932713	T	C	-0.026793	0.9437	0.0043266	5.919e-10	38.3484	0.0486027	0.94499	0.0327095	0.137308
rs729761	T	G	0.016456	0.2856	0.0022537	2.841e-13	53.3157	0.00272552	0.278105	0.0171518	0.873743
rs78003115	A	G	0.0188364	0.1138	0.0033363	1.643e-08	31.876	-0.001323	0.11287	0.0233896	0.954893
rs780837	T	C	-0.0126206	0.269	0.002233	1.588e-08	31.9434	0.0259388	0.275124	0.0166073	0.118314
rs78444298	A	G	-0.0473471	0.0192	0.0075067	2.839e-10	39.782	-0.0696074	0.017816	0.0563119	0.21642
rs78571852	A	C	-0.020929	0.0792	0.0037484	2.358e-08	31.1748	0.024413	0.075944	0.028139	0.385621
rs7901856	A	G	0.0145559	0.2303	0.0023636	7.347e-10	37.9253	-0.0180663	0.225911	0.0180526	0.316943
rs8111874	A	G	0.0124768	0.4583	0.002108	3.244e-09	35.0319	0.0208005	0.441946	0.0153124	0.174334
Glycine to alanine ratio
rs10056155	A	G	-0.0114526	0.4547	0.0019956	9.523e-09	32.9351	0.00862059	0.441028	0.015427	0.576299
rs10252701	A	C	0.02876	0.8838	0.0031655	1.033e-19	82.5451	-0.0122574	0.890856	0.024192	0.612385
rs1047891	A	C	-0.0189908	0.3148	0.0021754	2.553e-18	76.2091	0.45942	0.304778	0.0154264	6.80048e-195
rs11078596	T	C	0.0155545	0.1835	0.002603	2.291e-09	35.7077	-0.0245247	0.177455	0.0194414	0.20714
rs11177679	A	G	0.0129655	0.7527	0.0023328	2.731e-08	30.8903	-0.0209502	0.759136	0.0172698	0.225087
rs11625746	T	C	0.0126522	0.6577	0.0020919	1.465e-09	36.5804	0.0139089	0.669088	0.0158338	0.37971
rs11650750	A	C	-0.0119524	0.364	0.0021688	3.565e-08	30.3717	-0.0186977	0.369185	0.0157076	0.233905
rs11709284	A	G	0.0112451	0.5589	0.0019991	1.855e-08	31.6414	-0.0110389	0.566388	0.0150075	0.461999
rs11890643	T	C	0.0188755	0.1245	0.0030789	8.758e-10	37.5841	-0.0041427	0.122218	0.0227366	0.855423
rs11990607	A	G	0.0151638	0.8333	0.0026849	1.626e-08	31.8976	-0.0268645	0.834938	0.0200383	0.180032
rs12727980	T	C	-0.0111069	0.5797	0.0020208	3.88e-08	30.2091	-0.0117422	0.580234	0.0152303	0.440721
rs12740811	A	G	0.0187033	0.905	0.0033866	3.337e-08	30.5005	-0.036026	0.903837	0.0252976	0.154421
rs12904134	A	G	0.0145756	0.5124	0.0020598	1.482e-12	50.0727	0.000992903	0.507617	0.0154647	0.948807
rs13230845	C	G	-0.0158595	0.1908	0.0025326	3.799e-10	39.2143	-0.015537	0.175013	0.0198983	0.434908
rs1436148	T	C	0.011402	0.4989	0.001985	9.242e-09	32.9943	-0.0111005	0.490315	0.0149713	0.458419
rs1719245	T	C	0.0116769	0.634	0.0020906	2.332e-08	31.1969	-0.0237971	0.644423	0.0156646	0.128721
rs17826507	T	G	-0.0177247	0.872	0.003097	1.046e-08	32.7547	-0.0287346	0.877853	0.0227138	0.205845
rs1821969	A	G	0.0163405	0.1418	0.0028993	1.741e-08	31.7646	-0.017185	0.136928	0.021695	0.428292
rs2036916	A	T	0.0115849	0.3792	0.0020794	2.531e-08	31.0389	-0.0101383	0.379312	0.0153665	0.509404
rs2048564	A	G	-0.0123382	0.3063	0.0021532	1.004e-08	32.8347	-0.00639649	0.308214	0.01616	0.692236
rs2068888	A	G	-0.0124266	0.4515	0.0020029	5.499e-10	38.4932	0.0243425	0.455899	0.0149144	0.102648
rs2277537	A	G	0.0149652	0.597	0.0020316	1.756e-13	54.2609	0.0334655	0.602446	0.0153534	0.0292812
rs2306470	T	C	-0.0157865	0.1514	0.0027664	1.153e-08	32.5642	0.016083	0.149256	0.02082	0.439831
rs284278	A	G	0.0116763	0.3431	0.0021356	4.563e-08	29.893	0.0170728	0.351448	0.0158267	0.280706
rs28600309	A	G	0.0110641	0.4094	0.002018	4.189e-08	30.06	0.0125223	0.397175	0.0151447	0.408326
rs2883879	T	C	0.0138321	0.2359	0.0023846	6.611e-09	33.6468	0.00391515	0.229299	0.0180196	0.827997
rs3094663	T	C	0.0133769	0.2872	0.002208	1.374e-09	36.7038	0.00137324	0.290625	0.0162662	0.93272
rs34473775	T	G	-0.0134371	0.7458	0.0022838	4.01e-09	34.6173	0.0250251	0.734697	0.0172282	0.146344
rs34642299	T	C	0.0136227	0.7965	0.0024834	4.12e-08	30.0906	0.0329934	0.799068	0.0185191	0.0748165
rs41301394	T	C	0.0120439	0.2821	0.002207	4.839e-08	29.7802	-0.025308	0.278568	0.0166462	0.128424
rs41523449	A	G	0.0161892	0.1625	0.002896	2.267e-08	31.2501	0.0176181	0.141044	0.0222533	0.428531
rs4641276	T	C	-0.0128406	0.2455	0.0023308	3.607e-08	30.35	-0.00645713	0.238872	0.0177132	0.715456
rs4747286	A	G	-0.0393601	0.8413	0.0027309	4.282e-47	207.73	0.00577561	0.837736	0.020137	0.774253
rs4845708	T	C	0.0108833	0.5071	0.0019944	4.846e-08	29.778	-0.0150846	0.504079	0.014957	0.3132
rs56043834	T	C	0.0145534	0.1963	0.0026377	3.44e-08	30.4422	-0.000193314	0.177612	0.0197174	0.992177
rs56387622	T	C	-0.0214597	0.8997	0.0033286	1.14e-10	41.5645	0.00157659	0.903301	0.0252903	0.950292
rs5763928	A	G	-0.0128764	0.7581	0.0023575	4.709e-08	29.8321	0.00386544	0.752243	0.0171919	0.822103
rs60631624	T	G	0.0135269	0.7916	0.0024516	3.436e-08	30.4436	-0.0193167	0.793368	0.0185253	0.297078
rs606970	A	G	0.0113963	0.5103	0.0019994	1.199e-08	32.4883	-0.00809351	0.513735	0.0149977	0.589438
rs6142608	T	G	0.0110843	0.4008	0.0020298	4.74e-08	29.8201	0.0114871	0.382836	0.0158443	0.468453
rs62011292	T	C	-0.0149603	0.8224	0.0026545	1.742e-08	31.7624	0.0168098	0.823667	0.0196636	0.392624
rs6461992	A	G	-0.0251153	0.0743	0.0038249	5.157e-11	43.1157	-0.0104161	0.069903	0.0291408	0.720762
rs6999569	A	G	0.0133614	0.5269	0.0020158	3.395e-11	43.9347	-0.0542473	0.523519	0.0148913	0.000269599
rs702634	A	G	0.012759	0.6921	0.0021529	3.094e-09	35.1224	0.00460645	0.681994	0.0162492	0.776803
rs7115200	T	G	-0.0122547	0.5605	0.0020438	2.021e-09	35.9523	-0.00227242	0.551889	0.014964	0.879298
rs72860561	A	G	0.0239252	0.0596	0.0042178	1.408e-08	32.1764	-0.01021	0.0560684	0.0324315	0.7529
rs72932707	T	C	0.0209351	0.8691	0.0029575	1.456e-12	50.1071	-0.0401011	0.870126	0.0221805	0.0706152
rs72932713	T	C	-0.026793	0.9437	0.0043266	5.919e-10	38.3484	0.0424408	0.945146	0.0328133	0.195872
rs729761	T	G	0.016456	0.2856	0.0022537	2.841e-13	53.3157	-6.89251e-05	0.278145	0.0171669	0.996797
rs78003115	A	G	0.0188364	0.1138	0.0033363	1.643e-08	31.876	0.0285006	0.112713	0.0234468	0.224159
rs780837	T	C	-0.0126206	0.269	0.002233	1.588e-08	31.9434	0.0297216	0.275911	0.0166116	0.0735814
rs78444298	A	G	-0.0473471	0.0192	0.0075067	2.839e-10	39.782	-0.00894575	0.0178374	0.0563371	0.873835
rs78571852	A	C	-0.020929	0.0792	0.0037484	2.358e-08	31.1748	0.0389392	0.0760227	0.0281172	0.166086
rs7901856	A	G	0.0145559	0.2303	0.0023636	7.347e-10	37.9253	-0.0109564	0.226962	0.0180326	0.54346
rs8111874	A	G	0.0124768	0.4583	0.002108	3.244e-09	35.0319	0.0218009	0.441272	0.0153375	0.155197
Glycine to phosphate ratio
rs10056155	A	G	-0.0114526	0.4547	0.0019956	9.523e-09	32.9351	-0.00974699	0.440703	0.0159631	0.541468
rs10252701	A	C	0.02876	0.8838	0.0031655	1.033e-19	82.5451	0.016535	0.890504	0.0250024	0.508397
rs1047891	A	C	-0.0189908	0.3148	0.0021754	2.553e-18	76.2091	0.521407	0.308392	0.0157488	2.30044e-240
rs11078596	T	C	0.0155545	0.1835	0.002603	2.291e-09	35.7077	-0.0327457	0.177642	0.0200764	0.102879
rs11177679	A	G	0.0129655	0.7527	0.0023328	2.731e-08	30.8903	-0.0193934	0.758927	0.0178724	0.277876
rs11625746	T	C	0.0126522	0.6577	0.0020919	1.465e-09	36.5804	0.00376574	0.668567	0.0163579	0.817929
rs11650750	A	C	-0.0119524	0.364	0.0021688	3.565e-08	30.3717	0.00546072	0.36935	0.0162555	0.736923
rs11709284	A	G	0.0112451	0.5589	0.0019991	1.855e-08	31.6414	-0.0204994	0.565489	0.0155278	0.186777
rs11890643	T	C	0.0188755	0.1245	0.0030789	8.758e-10	37.5841	-0.00848582	0.121807	0.0235943	0.719105
rs11990607	A	G	0.0151638	0.8333	0.0026849	1.626e-08	31.8976	-0.0351274	0.834492	0.0207263	0.0901091
rs12727980	T	C	-0.0111069	0.5797	0.0020208	3.88e-08	30.2091	-0.0122252	0.580067	0.0157625	0.437993
rs12740811	A	G	0.0187033	0.905	0.0033866	3.337e-08	30.5005	-0.0138309	0.903522	0.0261435	0.596779
rs12904134	A	G	0.0145756	0.5124	0.0020598	1.482e-12	50.0727	0.00852007	0.508031	0.0160112	0.594635
rs13230845	C	G	-0.0158595	0.1908	0.0025326	3.799e-10	39.2143	0.000126607	0.175114	0.0205569	0.995086
rs1436148	T	C	0.011402	0.4989	0.001985	9.242e-09	32.9943	0.000423489	0.490497	0.0154811	0.978176
rs1719245	T	C	0.0116769	0.634	0.0020906	2.332e-08	31.1969	-0.00636813	0.645271	0.016215	0.694518
rs17826507	T	G	-0.0177247	0.872	0.003097	1.046e-08	32.7547	-0.0264293	0.877514	0.0234861	0.260455
rs1821969	A	G	0.0163405	0.1418	0.0028993	1.741e-08	31.7646	0.00784988	0.137523	0.0224298	0.726357
rs2036916	A	T	0.0115849	0.3792	0.0020794	2.531e-08	31.0389	0.00177401	0.379682	0.015911	0.911223
rs2048564	A	G	-0.0123382	0.3063	0.0021532	1.004e-08	32.8347	-0.007913	0.308062	0.01672	0.636024
rs2068888	A	G	-0.0124266	0.4515	0.0020029	5.499e-10	38.4932	0.0264748	0.455545	0.0154221	0.0860378
rs2277537	A	G	0.0149652	0.597	0.0020316	1.756e-13	54.2609	0.0246072	0.60233	0.0158798	0.12124
rs2306470	T	C	-0.0157865	0.1514	0.0027664	1.153e-08	32.5642	0.00552803	0.149496	0.0215245	0.797314
rs284278	A	G	0.0116763	0.3431	0.0021356	4.563e-08	29.893	0.0218058	0.351009	0.0163706	0.182857
rs28600309	A	G	0.0110641	0.4094	0.002018	4.189e-08	30.06	0.0121621	0.397234	0.0156752	0.437819
rs2883879	T	C	0.0138321	0.2359	0.0023846	6.611e-09	33.6468	0.00538538	0.228977	0.0186553	0.772828
rs3094663	T	C	0.0133769	0.2872	0.002208	1.374e-09	36.7038	0.00219611	0.290235	0.0168252	0.896151
rs34473775	T	G	-0.0134371	0.7458	0.0022838	4.01e-09	34.6173	0.00633365	0.735432	0.0178272	0.72238
rs34642299	T	C	0.0136227	0.7965	0.0024834	4.12e-08	30.0906	0.0198352	0.799056	0.0191621	0.30061
rs41301394	T	C	0.0120439	0.2821	0.002207	4.839e-08	29.7802	-0.0171472	0.278144	0.0172508	0.320226
rs41523449	A	G	0.0161892	0.1625	0.002896	2.267e-08	31.2501	-0.0149759	0.141608	0.0229581	0.514198
rs4641276	T	C	-0.0128406	0.2455	0.0023308	3.607e-08	30.35	-0.0234723	0.239635	0.0182886	0.199338
rs4747286	A	G	-0.0393601	0.8413	0.0027309	4.282e-47	207.73	0.00150398	0.837456	0.0208326	0.942448
rs4845708	T	C	0.0108833	0.5071	0.0019944	4.846e-08	29.778	-0.0300818	0.50299	0.0154631	0.0517277
rs56043834	T	C	0.0145534	0.1963	0.0026377	3.44e-08	30.4422	0.0264411	0.177786	0.020393	0.194777
rs56387622	T	C	-0.0214597	0.8997	0.0033286	1.14e-10	41.5645	-0.0397176	0.903126	0.0261406	0.128666
rs5763928	A	G	-0.0128764	0.7581	0.0023575	4.709e-08	29.8321	-0.00841341	0.751015	0.017742	0.635351
rs60631624	T	G	0.0135269	0.7916	0.0024516	3.436e-08	30.4436	0.01244	0.79373	0.0191771	0.516539
rs606970	A	G	0.0113963	0.5103	0.0019994	1.199e-08	32.4883	-0.0215206	0.512947	0.0155183	0.165506
rs6142608	T	G	0.0110843	0.4008	0.0020298	4.74e-08	29.8201	0.0212702	0.382897	0.0163734	0.19392
rs62011292	T	C	-0.0149603	0.8224	0.0026545	1.742e-08	31.7624	-0.00460391	0.823709	0.0203179	0.82074
rs6461992	A	G	-0.0251153	0.0743	0.0038249	5.157e-11	43.1157	0.016473	0.069931	0.0301276	0.584534
rs6999569	A	G	0.0133614	0.5269	0.0020158	3.395e-11	43.9347	-0.048385	0.524323	0.0154032	0.0016824
rs702634	A	G	0.012759	0.6921	0.0021529	3.094e-09	35.1224	0.0105657	0.682249	0.0168346	0.530254
rs7115200	T	G	-0.0122547	0.5605	0.0020438	2.021e-09	35.9523	-0.0100355	0.552386	0.0154973	0.517267
rs72860561	A	G	0.0239252	0.0596	0.0042178	1.408e-08	32.1764	-0.0507375	0.0557851	0.0336271	0.131343
rs72932707	T	C	0.0209351	0.8691	0.0029575	1.456e-12	50.1071	-0.0242917	0.870849	0.0230183	0.291278
rs72932713	T	C	-0.026793	0.9437	0.0043266	5.919e-10	38.3484	0.0447706	0.944929	0.0338599	0.186091
rs729761	T	G	0.016456	0.2856	0.0022537	2.841e-13	53.3157	0.00287715	0.278268	0.0177613	0.871314
rs78003115	A	G	0.0188364	0.1138	0.0033363	1.643e-08	31.876	0.00640998	0.112868	0.0242239	0.791307
rs780837	T	C	-0.0126206	0.269	0.002233	1.588e-08	31.9434	0.0443209	0.2751	0.017193	0.00994184
rs78444298	A	G	-0.0473471	0.0192	0.0075067	2.839e-10	39.782	-0.0211828	0.0178571	0.0582577	0.716153
rs78571852	A	C	-0.020929	0.0792	0.0037484	2.358e-08	31.1748	0.00605583	0.0759825	0.0291121	0.835215
rs7901856	A	G	0.0145559	0.2303	0.0023636	7.347e-10	37.9253	-0.0244635	0.225846	0.0186974	0.190741
rs8111874	A	G	0.0124768	0.4583	0.002108	3.244e-09	35.0319	0.00921368	0.441956	0.0158535	0.561122
N-acetylglycine levels
rs10056155	A	G	-0.0114526	0.4547	0.0019956	9.523e-09	32.9351	-0.00896365	0.441361	0.0155267	0.563733
rs10252701	A	C	0.02876	0.8838	0.0031655	1.033e-19	82.5451	-9.75085e-05	0.890713	0.0243327	0.996803
rs1047891	A	C	-0.0189908	0.3148	0.0021754	2.553e-18	76.2091	0.381478	0.307889	0.0157461	1.16069e-129
rs11078596	T	C	0.0155545	0.1835	0.002603	2.291e-09	35.7077	-0.0221235	0.177549	0.0195302	0.257305
rs11177679	A	G	0.0129655	0.7527	0.0023328	2.731e-08	30.8903	-0.0085824	0.757913	0.0173608	0.621055
rs11625746	T	C	0.0126522	0.6577	0.0020919	1.465e-09	36.5804	-0.0034286	0.668203	0.0158955	0.829225
rs11650750	A	C	-0.0119524	0.364	0.0021688	3.565e-08	30.3717	-0.00761609	0.369646	0.0157819	0.629391
rs11709284	A	G	0.0112451	0.5589	0.0019991	1.855e-08	31.6414	0.0124985	0.565474	0.0150997	0.407822
rs11890643	T	C	0.0188755	0.1245	0.0030789	8.758e-10	37.5841	0.0127444	0.121969	0.0228944	0.57776
rs11990607	A	G	0.0151638	0.8333	0.0026849	1.626e-08	31.8976	-0.0303906	0.834128	0.0201435	0.131374
rs12727980	T	C	-0.0111069	0.5797	0.0020208	3.88e-08	30.2091	-0.00729444	0.579749	0.0153305	0.634208
rs12740811	A	G	0.0187033	0.905	0.0033866	3.337e-08	30.5005	0.00197131	0.903823	0.025456	0.938274
rs12904134	A	G	0.0145756	0.5124	0.0020598	1.482e-12	50.0727	0.00251066	0.508369	0.0155634	0.871843
rs13230845	C	G	-0.0158595	0.1908	0.0025326	3.799e-10	39.2143	-0.0263165	0.175074	0.0199858	0.187919
rs1436148	T	C	0.011402	0.4989	0.001985	9.242e-09	32.9943	-0.011761	0.490721	0.0150438	0.434342
rs1719245	T	C	0.0116769	0.634	0.0020906	2.332e-08	31.1969	-0.00841835	0.64499	0.0157602	0.593236
rs17826507	T	G	-0.0177247	0.872	0.003097	1.046e-08	32.7547	-0.0233711	0.877748	0.0228396	0.30618
rs1821969	A	G	0.0163405	0.1418	0.0028993	1.741e-08	31.7646	-0.00807439	0.137509	0.0217889	0.710955
rs2036916	A	T	0.0115849	0.3792	0.0020794	2.531e-08	31.0389	-0.0209284	0.379861	0.0154562	0.175722
rs2048564	A	G	-0.0123382	0.3063	0.0021532	1.004e-08	32.8347	-0.0139421	0.307875	0.0162607	0.391218
rs2068888	A	G	-0.0124266	0.4515	0.0020029	5.499e-10	38.4932	0.0220713	0.45604	0.0149996	0.141167
rs2277537	A	G	0.0149652	0.597	0.0020316	1.756e-13	54.2609	-0.0162626	0.601475	0.015441	0.292245
rs2306470	T	C	-0.0157865	0.1514	0.0027664	1.153e-08	32.5642	-0.000863157	0.149574	0.0209463	0.96713
rs284278	A	G	0.0116763	0.3431	0.0021356	4.563e-08	29.893	-0.00718669	0.351197	0.0159111	0.651501
rs28600309	A	G	0.0110641	0.4094	0.002018	4.189e-08	30.06	0.0142852	0.397276	0.0152484	0.348845
rs2883879	T	C	0.0138321	0.2359	0.0023846	6.611e-09	33.6468	-0.0391161	0.229043	0.0181239	0.0309076
rs3094663	T	C	0.0133769	0.2872	0.002208	1.374e-09	36.7038	-0.00229599	0.290307	0.0163521	0.888336
rs34473775	T	G	-0.0134371	0.7458	0.0022838	4.01e-09	34.6173	0.00774126	0.735234	0.0173341	0.65517
rs34642299	T	C	0.0136227	0.7965	0.0024834	4.12e-08	30.0906	-0.00665169	0.79866	0.0186249	0.720987
rs41301394	T	C	0.0120439	0.2821	0.002207	4.839e-08	29.7802	-0.0107528	0.278465	0.0167537	0.520992
rs41523449	A	G	0.0161892	0.1625	0.002896	2.267e-08	31.2501	0.0292944	0.141596	0.0223446	0.189848
rs4641276	T	C	-0.0128406	0.2455	0.0023308	3.607e-08	30.35	0.0185341	0.239171	0.0178028	0.297839
rs4747286	A	G	-0.0393601	0.8413	0.0027309	4.282e-47	207.73	0.0045374	0.837363	0.0202337	0.822563
rs4845708	T	C	0.0108833	0.5071	0.0019944	4.846e-08	29.778	-0.00201066	0.503059	0.0150435	0.893674
rs56043834	T	C	0.0145534	0.1963	0.0026377	3.44e-08	30.4422	-0.000217688	0.17796	0.0198072	0.991231
rs56387622	T	C	-0.0214597	0.8997	0.0033286	1.14e-10	41.5645	0.0145917	0.903354	0.0254327	0.566145
rs5763928	A	G	-0.0128764	0.7581	0.0023575	4.709e-08	29.8321	-0.00129894	0.751172	0.0172452	0.939959
rs60631624	T	G	0.0135269	0.7916	0.0024516	3.436e-08	30.4436	-0.0217399	0.793689	0.0186486	0.243709
rs606970	A	G	0.0113963	0.5103	0.0019994	1.199e-08	32.4883	-0.00668012	0.512117	0.0150961	0.658123
rs6142608	T	G	0.0110843	0.4008	0.0020298	4.74e-08	29.8201	0.000459854	0.38282	0.0159296	0.97697
rs62011292	T	C	-0.0149603	0.8224	0.0026545	1.742e-08	31.7624	-0.0294113	0.823073	0.0197303	0.136049
rs6461992	A	G	-0.0251153	0.0743	0.0038249	5.157e-11	43.1157	-0.0307376	0.07017	0.0292439	0.293223
rs6999569	A	G	0.0133614	0.5269	0.0020158	3.395e-11	43.9347	-0.00809901	0.524447	0.0149796	0.588736
rs702634	A	G	0.012759	0.6921	0.0021529	3.094e-09	35.1224	-0.0211221	0.682189	0.0163459	0.196289
rs7115200	T	G	-0.0122547	0.5605	0.0020438	2.021e-09	35.9523	0.0173416	0.552095	0.0150628	0.249614
rs72860561	A	G	0.0239252	0.0596	0.0042178	1.408e-08	32.1764	-0.00930343	0.0557383	0.0327001	0.776021
rs72932707	T	C	0.0209351	0.8691	0.0029575	1.456e-12	50.1071	-0.0310571	0.870823	0.0223816	0.165254
rs72932713	T	C	-0.026793	0.9437	0.0043266	5.919e-10	38.3484	0.0272362	0.945031	0.0329404	0.408332
rs729761	T	G	0.016456	0.2856	0.0022537	2.841e-13	53.3157	-0.00789091	0.277835	0.017262	0.64758
rs78003115	A	G	0.0188364	0.1138	0.0033363	1.643e-08	31.876	-0.00341892	0.112792	0.0235487	0.884565
rs780837	T	C	-0.0126206	0.269	0.002233	1.588e-08	31.9434	-0.00112691	0.275498	0.0167184	0.946259
rs78444298	A	G	-0.0473471	0.0192	0.0075067	2.839e-10	39.782	-0.0306374	0.0179633	0.056471	0.587451
rs78571852	A	C	-0.020929	0.0792	0.0037484	2.358e-08	31.1748	0.0071371	0.0761068	0.0282778	0.800738
rs7901856	A	G	0.0145559	0.2303	0.0023636	7.347e-10	37.9253	-0.0131349	0.226094	0.0181686	0.469714
rs8111874	A	G	0.0124768	0.4583	0.002108	3.244e-09	35.0319	0.010173	0.441878	0.0154012	0.508912
Serine to threonine ratio
rs10056155	A	G	-0.0114526	0.4547	0.0019956	9.523e-09	32.9351	-0.00549868	0.440909	0.0157558	0.727094
rs10252701	A	C	0.02876	0.8838	0.0031655	1.033e-19	82.5451	0.00329375	0.890771	0.0247161	0.893985
rs1047891	A	C	-0.0189908	0.3148	0.0021754	2.553e-18	76.2091	0.323414	0.308268	0.0161423	2.71816e-89
rs11078596	T	C	0.0155545	0.1835	0.002603	2.291e-09	35.7077	-0.00225876	0.177404	0.0198441	0.909376
rs11177679	A	G	0.0129655	0.7527	0.0023328	2.731e-08	30.8903	0.0129511	0.75869	0.0176454	0.46297
rs11625746	T	C	0.0126522	0.6577	0.0020919	1.465e-09	36.5804	0.0199341	0.668472	0.0161459	0.216971
rs11650750	A	C	-0.0119524	0.364	0.0021688	3.565e-08	30.3717	-0.0377705	0.368676	0.0160478	0.0185914
rs11709284	A	G	0.0112451	0.5589	0.0019991	1.855e-08	31.6414	0.00620896	0.565334	0.0153259	0.685383
rs11890643	T	C	0.0188755	0.1245	0.0030789	8.758e-10	37.5841	0.0113003	0.121578	0.0232998	0.627679
rs11990607	A	G	0.0151638	0.8333	0.0026849	1.626e-08	31.8976	0.00108935	0.834313	0.0204431	0.957503
rs12727980	T	C	-0.0111069	0.5797	0.0020208	3.88e-08	30.2091	-0.00018159	0.579524	0.0155665	0.990693
rs12740811	A	G	0.0187033	0.905	0.0033866	3.337e-08	30.5005	0.0118269	0.904036	0.0258887	0.647789
rs12904134	A	G	0.0145756	0.5124	0.0020598	1.482e-12	50.0727	0.0103892	0.508636	0.0157979	0.510775
rs13230845	C	G	-0.0158595	0.1908	0.0025326	3.799e-10	39.2143	-0.0300355	0.17482	0.0203182	0.139339
rs1436148	T	C	0.011402	0.4989	0.001985	9.242e-09	32.9943	-0.0185622	0.490955	0.015273	0.224229
rs1719245	T	C	0.0116769	0.634	0.0020906	2.332e-08	31.1969	0.0309854	0.645037	0.0160039	0.0528535
rs17826507	T	G	-0.0177247	0.872	0.003097	1.046e-08	32.7547	-0.0358236	0.877798	0.0232075	0.12268
rs1821969	A	G	0.0163405	0.1418	0.0028993	1.741e-08	31.7646	0.0323356	0.137649	0.0221279	0.143932
rs2036916	A	T	0.0115849	0.3792	0.0020794	2.531e-08	31.0389	-0.00619982	0.379306	0.0156982	0.692888
rs2048564	A	G	-0.0123382	0.3063	0.0021532	1.004e-08	32.8347	-0.00662206	0.307387	0.0165144	0.68843
rs2068888	A	G	-0.0124266	0.4515	0.0020029	5.499e-10	38.4932	-0.0393527	0.456336	0.0152157	0.00970063
rs2277537	A	G	0.0149652	0.597	0.0020316	1.756e-13	54.2609	-0.00210734	0.602019	0.0156849	0.893122
rs2306470	T	C	-0.0157865	0.1514	0.0027664	1.153e-08	32.5642	-0.00787632	0.149384	0.0212662	0.711108
rs284278	A	G	0.0116763	0.3431	0.0021356	4.563e-08	29.893	0.00257778	0.351081	0.0161645	0.873297
rs28600309	A	G	0.0110641	0.4094	0.002018	4.189e-08	30.06	0.0184585	0.397174	0.0154642	0.232624
rs2883879	T	C	0.0138321	0.2359	0.0023846	6.611e-09	33.6468	-0.037979	0.229012	0.0184157	0.0391776
rs3094663	T	C	0.0133769	0.2872	0.002208	1.374e-09	36.7038	-0.012643	0.290219	0.0166151	0.446696
rs34473775	T	G	-0.0134371	0.7458	0.0022838	4.01e-09	34.6173	-0.0150769	0.734735	0.0175936	0.39147
rs34642299	T	C	0.0136227	0.7965	0.0024834	4.12e-08	30.0906	-0.00652325	0.798892	0.0189073	0.730085
rs41301394	T	C	0.0120439	0.2821	0.002207	4.839e-08	29.7802	0.00470062	0.278112	0.0170139	0.782332
rs41523449	A	G	0.0161892	0.1625	0.002896	2.267e-08	31.2501	0.019492	0.141509	0.022672	0.389933
rs4641276	T	C	-0.0128406	0.2455	0.0023308	3.607e-08	30.35	-0.0166413	0.239531	0.0180504	0.356562
rs4747286	A	G	-0.0393601	0.8413	0.0027309	4.282e-47	207.73	-0.00637805	0.837145	0.0205507	0.75629
rs4845708	T	C	0.0108833	0.5071	0.0019944	4.846e-08	29.778	-0.0203084	0.50288	0.0152552	0.183109
rs56043834	T	C	0.0145534	0.1963	0.0026377	3.44e-08	30.4422	0.0340805	0.177472	0.0201354	0.090538
rs56387622	T	C	-0.0214597	0.8997	0.0033286	1.14e-10	41.5645	-0.000802005	0.902907	0.0257862	0.975188
rs5763928	A	G	-0.0128764	0.7581	0.0023575	4.709e-08	29.8321	-0.0242942	0.751081	0.0175119	0.165351
rs60631624	T	G	0.0135269	0.7916	0.0024516	3.436e-08	30.4436	0.0141802	0.793388	0.0189115	0.453364
rs606970	A	G	0.0113963	0.5103	0.0019994	1.199e-08	32.4883	-0.00319235	0.51226	0.0153199	0.834933
rs6142608	T	G	0.0110843	0.4008	0.0020298	4.74e-08	29.8201	-0.018794	0.382851	0.0161707	0.245144
rs62011292	T	C	-0.0149603	0.8224	0.0026545	1.742e-08	31.7624	-0.00622735	0.823242	0.0200485	0.756094
rs6461992	A	G	-0.0251153	0.0743	0.0038249	5.157e-11	43.1157	-0.0273253	0.069916	0.0297405	0.358205
rs6999569	A	G	0.0133614	0.5269	0.0020158	3.395e-11	43.9347	-0.0253411	0.524363	0.015195	0.0953701
rs702634	A	G	0.012759	0.6921	0.0021529	3.094e-09	35.1224	-0.0145718	0.682437	0.0166068	0.380237
rs7115200	T	G	-0.0122547	0.5605	0.0020438	2.021e-09	35.9523	-0.00206063	0.552055	0.0153016	0.892875
rs72860561	A	G	0.0239252	0.0596	0.0042178	1.408e-08	32.1764	0.0202636	0.0558877	0.0331719	0.541288
rs72932707	T	C	0.0209351	0.8691	0.0029575	1.456e-12	50.1071	-0.0164482	0.871063	0.0227408	0.469502
rs72932713	T	C	-0.026793	0.9437	0.0043266	5.919e-10	38.3484	0.0620282	0.945309	0.0335577	0.0645439
rs729761	T	G	0.016456	0.2856	0.0022537	2.841e-13	53.3157	-0.000263082	0.278284	0.0175434	0.988035
rs78003115	A	G	0.0188364	0.1138	0.0033363	1.643e-08	31.876	0.019637	0.112605	0.0239393	0.412055
rs780837	T	C	-0.0126206	0.269	0.002233	1.588e-08	31.9434	0.0204382	0.275508	0.0169676	0.22838
rs78444298	A	G	-0.0473471	0.0192	0.0075067	2.839e-10	39.782	-0.11345	0.0178094	0.057574	0.0487802
rs78571852	A	C	-0.020929	0.0792	0.0037484	2.358e-08	31.1748	0.0336197	0.0762981	0.0286896	0.24126
rs7901856	A	G	0.0145559	0.2303	0.0023636	7.347e-10	37.9253	-0.0542534	0.225314	0.0184639	0.00329964
rs8111874	A	G	0.0124768	0.4583	0.002108	3.244e-09	35.0319	0.0146484	0.441773	0.0156413	0.349005

[truncated: 3 more sheets: Table 10, Table 11, Table 12]
